# Supplementary material for: Detection of suitable habitat areas in Japan of the Lyme disease and tick-borne encephalitis vectors Ixodes ovatus and Ixodes persulcatus based on abiotic factors
Source: Curr Res Parasitol Vector Borne Dis. 2026 May 14;9:100385. doi: 10.1016/j.crpvbd.2026.100385 (PMC13223795; doi:10.1016/j.crpvbd.2026.100385)
Supplement: Multimedia component 1 [file mmc1.xlsx]

## Sheet: MASTER_datafile
OBS	REFID	pubyear	country	island	prefecture	admin_locality	locality_other	locality_other2	proc_lat	proc_lon	start_month_collection	start_collection_year	end_month_collection	end_collection_year	genus	species	life_stage	surveillance_method	collection_method	collection_method_notes	other_notes	denom_ticks	citation
1	Ishiguro, 1992	1992	Japan	Honshu	Fukui	Katuyama			36.06	136.5	April	1991	May	1991	Haemaphysalis	flava	Adults	Active	Dragging / Flagging			20	Ishiguro F, Iida H, Hatano M, Yano Y, Takada N. Tick fauna and the prevalence of Lyme Borrelia in Fukui Prefecture. J Acarol Soc Jpn. 1992;1(1):27-35. doi: 10.2300/acari.1.27
2	Ishiguro, 1992	1992	Japan	Honshu	Fukui	Katuyama			36.06	136.5	April	1991	May	1991	Haemaphysalis	flava	Nymphs	Active	Dragging / Flagging			112	Ishiguro F, Iida H, Hatano M, Yano Y, Takada N. Tick fauna and the prevalence of Lyme Borrelia in Fukui Prefecture. J Acarol Soc Jpn. 1992;1(1):27-35. doi: 10.2300/acari.1.27
3	Ishiguro, 1992	1992	Japan	Honshu	Fukui	Katuyama			36.06	136.5	April	1991	May	1991	Haemaphysalis	japonica	Adults	Active	Dragging / Flagging			1	Ishiguro F, Iida H, Hatano M, Yano Y, Takada N. Tick fauna and the prevalence of Lyme Borrelia in Fukui Prefecture. J Acarol Soc Jpn. 1992;1(1):27-35. doi: 10.2300/acari.1.27
4	Ishiguro, 1992	1992	Japan	Honshu	Fukui	Katuyama			36.06	136.5	April	1991	May	1991	Ixodes	ovatus	Adults	Active	Dragging / Flagging			19	Ishiguro F, Iida H, Hatano M, Yano Y, Takada N. Tick fauna and the prevalence of Lyme Borrelia in Fukui Prefecture. J Acarol Soc Jpn. 1992;1(1):27-35. doi: 10.2300/acari.1.27
5	Ishiguro, 1992	1992	Japan	Honshu	Fukui	Katuyama			36.06	136.5	April	1991	May	1991	Ixodes	ovatus	Nymphs	Active	Dragging / Flagging			0	Ishiguro F, Iida H, Hatano M, Yano Y, Takada N. Tick fauna and the prevalence of Lyme Borrelia in Fukui Prefecture. J Acarol Soc Jpn. 1992;1(1):27-35. doi: 10.2300/acari.1.27
6	Ishiguro, 1992	1992	Japan	Honshu	Fukui	Katuyama			36.06	136.5	April	1991	May	1991	Ixodes	persulcatus	Adults	Active	Dragging / Flagging			0	Ishiguro F, Iida H, Hatano M, Yano Y, Takada N. Tick fauna and the prevalence of Lyme Borrelia in Fukui Prefecture. J Acarol Soc Jpn. 1992;1(1):27-35. doi: 10.2300/acari.1.27
7	Ishiguro, 1992	1992	Japan	Honshu	Fukui	Katuyama			36.06	136.5	April	1991	May	1991	Ixodes	persulcatus	Nymphs	Active	Dragging / Flagging			2	Ishiguro F, Iida H, Hatano M, Yano Y, Takada N. Tick fauna and the prevalence of Lyme Borrelia in Fukui Prefecture. J Acarol Soc Jpn. 1992;1(1):27-35. doi: 10.2300/acari.1.27
8	Ishiguro, 1992	1992	Japan	Honshu	Fukui	Mt. Arashima			35.934	136.6	July	1991	July	1991	Haemaphysalis	flava	Nymphs	Active	Dragging / Flagging			6	Ishiguro F, Iida H, Hatano M, Yano Y, Takada N. Tick fauna and the prevalence of Lyme Borrelia in Fukui Prefecture. J Acarol Soc Jpn. 1992;1(1):27-35. doi: 10.2300/acari.1.27
9	Ishiguro, 1992	1992	Japan	Honshu	Fukui	Mt. Arashima			35.934	136.6	July	1991	July	1991	Ixodes	ovatus	Adults	Active	Dragging / Flagging	Removed from raccoons (n=60) and masked palm civets (n=41)		61	Ishiguro F, Iida H, Hatano M, Yano Y, Takada N. Tick fauna and the prevalence of Lyme Borrelia in Fukui Prefecture. J Acarol Soc Jpn. 1992;1(1):27-35. doi: 10.2300/acari.1.27
10	Ishiguro, 1992	1992	Japan	Honshu	Fukui	Mt. Arashima			35.934	136.6	July	1991	July	1991	Ixodes	ovatus	Nymphs	Active	Dragging / Flagging	Removed from raccoons (n=60) and masked palm civets (n=41)		0	Ishiguro F, Iida H, Hatano M, Yano Y, Takada N. Tick fauna and the prevalence of Lyme Borrelia in Fukui Prefecture. J Acarol Soc Jpn. 1992;1(1):27-35. doi: 10.2300/acari.1.27
11	Ishiguro, 1992	1992	Japan	Honshu	Fukui	Mt. Arashima			35.934	136.6	July	1991	July	1991	Ixodes	persulcatus	Adults	Active	Dragging / Flagging	Removed from raccoons (n=60) and masked palm civets (n=41)		19	Ishiguro F, Iida H, Hatano M, Yano Y, Takada N. Tick fauna and the prevalence of Lyme Borrelia in Fukui Prefecture. J Acarol Soc Jpn. 1992;1(1):27-35. doi: 10.2300/acari.1.27
12	Ishiguro, 1992	1992	Japan	Honshu	Fukui	Mt. Arashima			35.934	136.6	July	1991	July	1991	Ixodes	persulcatus	Nymphs	Active	Dragging / Flagging	Removed from raccoons (n=60) and masked palm civets (n=41)		1	Ishiguro F, Iida H, Hatano M, Yano Y, Takada N. Tick fauna and the prevalence of Lyme Borrelia in Fukui Prefecture. J Acarol Soc Jpn. 1992;1(1):27-35. doi: 10.2300/acari.1.27
13	Ishiguro, 1992	1992	Japan	Honshu	Fukui	Mt. Heko			36.064	136.21	July	1991	July	1991	Ixodes	ovatus	Adults	Active	Dragging / Flagging	Removed from raccoons (n=60) and masked palm civets (n=41)		2	Ishiguro F, Iida H, Hatano M, Yano Y, Takada N. Tick fauna and the prevalence of Lyme Borrelia in Fukui Prefecture. J Acarol Soc Jpn. 1992;1(1):27-35. doi: 10.2300/acari.1.27
14	Ishiguro, 1992	1992	Japan	Honshu	Fukui	Mt. Heko			36.064	136.21	July	1991	July	1991	Ixodes	ovatus	Nymphs	Active	Dragging / Flagging	Removed from raccoons (n=60) and masked palm civets (n=41)		0	Ishiguro F, Iida H, Hatano M, Yano Y, Takada N. Tick fauna and the prevalence of Lyme Borrelia in Fukui Prefecture. J Acarol Soc Jpn. 1992;1(1):27-35. doi: 10.2300/acari.1.27
15	Ishiguro, 1992	1992	Japan	Honshu	Fukui	Mt. Heko			36.064	136.21	July	1991	July	1991	Ixodes	persulcatus	Adults	Active	Dragging / Flagging	Removed from raccoons (n=60) and masked palm civets (n=41)		3	Ishiguro F, Iida H, Hatano M, Yano Y, Takada N. Tick fauna and the prevalence of Lyme Borrelia in Fukui Prefecture. J Acarol Soc Jpn. 1992;1(1):27-35. doi: 10.2300/acari.1.27
16	Ishiguro, 1992	1992	Japan	Honshu	Fukui	Mt. Heko			36.064	136.21	July	1991	July	1991	Ixodes	persulcatus	Nymphs	Active	Dragging / Flagging	Removed from raccoons (n=60) and masked palm civets (n=41)		0	Ishiguro F, Iida H, Hatano M, Yano Y, Takada N. Tick fauna and the prevalence of Lyme Borrelia in Fukui Prefecture. J Acarol Soc Jpn. 1992;1(1):27-35. doi: 10.2300/acari.1.27
17	Ishiguro, 1992	1992	Japan	Honshu	Fukui	Mt. Hino			35.843	136.19	June	1991	June	1991	Dermacentor	taiwanensis	Adults	Active	Dragging / Flagging			1	Ishiguro F, Iida H, Hatano M, Yano Y, Takada N. Tick fauna and the prevalence of Lyme Borrelia in Fukui Prefecture. J Acarol Soc Jpn. 1992;1(1):27-35. doi: 10.2300/acari.1.27
18	Ishiguro, 1992	1992	Japan	Honshu	Fukui	Mt. Hino			35.843	136.19	June	1991	June	1991	Haemaphysalis	flava	Adults	Active	Dragging / Flagging			3	Ishiguro F, Iida H, Hatano M, Yano Y, Takada N. Tick fauna and the prevalence of Lyme Borrelia in Fukui Prefecture. J Acarol Soc Jpn. 1992;1(1):27-35. doi: 10.2300/acari.1.27
19	Ishiguro, 1992	1992	Japan	Honshu	Fukui	Mt. Hino			35.843	136.19	June	1991	June	1991	Haemaphysalis	flava	Nymphs	Active	Dragging / Flagging			2	Ishiguro F, Iida H, Hatano M, Yano Y, Takada N. Tick fauna and the prevalence of Lyme Borrelia in Fukui Prefecture. J Acarol Soc Jpn. 1992;1(1):27-35. doi: 10.2300/acari.1.27
20	Ishiguro, 1992	1992	Japan	Honshu	Fukui	Mt. Hino			35.843	136.19	June	1991	June	1991	Ixodes	ovatus	Adults	Active	Dragging / Flagging			3	Ishiguro F, Iida H, Hatano M, Yano Y, Takada N. Tick fauna and the prevalence of Lyme Borrelia in Fukui Prefecture. J Acarol Soc Jpn. 1992;1(1):27-35. doi: 10.2300/acari.1.27
21	Ishiguro, 1992	1992	Japan	Honshu	Fukui	Mt. Hino			35.843	136.19	June	1991	June	1991	Ixodes	ovatus	Nymphs	Active	Dragging / Flagging			0	Ishiguro F, Iida H, Hatano M, Yano Y, Takada N. Tick fauna and the prevalence of Lyme Borrelia in Fukui Prefecture. J Acarol Soc Jpn. 1992;1(1):27-35. doi: 10.2300/acari.1.27
22	Ishiguro, 1992	1992	Japan	Honshu	Fukui	Mt. Hino			35.843	136.19	June	1991	June	1991	Ixodes	persulcatus	Adults	Active	Dragging / Flagging			0	Ishiguro F, Iida H, Hatano M, Yano Y, Takada N. Tick fauna and the prevalence of Lyme Borrelia in Fukui Prefecture. J Acarol Soc Jpn. 1992;1(1):27-35. doi: 10.2300/acari.1.27
23	Ishiguro, 1992	1992	Japan	Honshu	Fukui	Mt. Hino			35.843	136.19	June	1991	June	1991	Ixodes	persulcatus	Nymphs	Active	Dragging / Flagging			0	Ishiguro F, Iida H, Hatano M, Yano Y, Takada N. Tick fauna and the prevalence of Lyme Borrelia in Fukui Prefecture. J Acarol Soc Jpn. 1992;1(1):27-35. doi: 10.2300/acari.1.27
24	Ishiguro, 1992	1992	Japan	Honshu	Fukui	Mt. Hoonji			36.063	136.59	June	1991	June	1991	Haemaphysalis	flava	Adults	Active	Dragging / Flagging			1	Ishiguro F, Iida H, Hatano M, Yano Y, Takada N. Tick fauna and the prevalence of Lyme Borrelia in Fukui Prefecture. J Acarol Soc Jpn. 1992;1(1):27-35. doi: 10.2300/acari.1.27
25	Ishiguro, 1992	1992	Japan	Honshu	Fukui	Mt. Hoonji			36.063	136.59	June	1991	June	1991	Haemaphysalis	flava	Nymphs	Active	Dragging / Flagging			3	Ishiguro F, Iida H, Hatano M, Yano Y, Takada N. Tick fauna and the prevalence of Lyme Borrelia in Fukui Prefecture. J Acarol Soc Jpn. 1992;1(1):27-35. doi: 10.2300/acari.1.27
26	Ishiguro, 1992	1992	Japan	Honshu	Fukui	Mt. Hoonji			36.063	136.59	June	1991	June	1991	Ixodes	ovatus	Adults	Active	Dragging / Flagging			12	Ishiguro F, Iida H, Hatano M, Yano Y, Takada N. Tick fauna and the prevalence of Lyme Borrelia in Fukui Prefecture. J Acarol Soc Jpn. 1992;1(1):27-35. doi: 10.2300/acari.1.27
27	Ishiguro, 1992	1992	Japan	Honshu	Fukui	Mt. Hoonji			36.063	136.59	June	1991	June	1991	Ixodes	ovatus	Nymphs	Active	Dragging / Flagging			0	Ishiguro F, Iida H, Hatano M, Yano Y, Takada N. Tick fauna and the prevalence of Lyme Borrelia in Fukui Prefecture. J Acarol Soc Jpn. 1992;1(1):27-35. doi: 10.2300/acari.1.27
28	Ishiguro, 1992	1992	Japan	Honshu	Fukui	Mt. Hoonji			36.063	136.59	June	1991	June	1991	Ixodes	persulcatus	Adults	Active	Dragging / Flagging			2	Ishiguro F, Iida H, Hatano M, Yano Y, Takada N. Tick fauna and the prevalence of Lyme Borrelia in Fukui Prefecture. J Acarol Soc Jpn. 1992;1(1):27-35. doi: 10.2300/acari.1.27
29	Ishiguro, 1992	1992	Japan	Honshu	Fukui	Mt. Hoonji			36.063	136.59	June	1991	June	1991	Ixodes	persulcatus	Nymphs	Active	Dragging / Flagging			0	Ishiguro F, Iida H, Hatano M, Yano Y, Takada N. Tick fauna and the prevalence of Lyme Borrelia in Fukui Prefecture. J Acarol Soc Jpn. 1992;1(1):27-35. doi: 10.2300/acari.1.27
30	Ishiguro, 1992	1992	Japan	Honshu	Fukui	Mt. Hyakuri			36.064	136.21	May	1991	May	1991	Amblyomma	testudinarium	Adults	Active	Dragging / Flagging			1	Ishiguro F, Iida H, Hatano M, Yano Y, Takada N. Tick fauna and the prevalence of Lyme Borrelia in Fukui Prefecture. J Acarol Soc Jpn. 1992;1(1):27-35. doi: 10.2300/acari.1.27
31	Ishiguro, 1992	1992	Japan	Honshu	Fukui	Mt. Hyakuri			36.064	136.21	May	1991	May	1991	Dermacentor	taiwanensis	Adults	Active	Dragging / Flagging			5	Ishiguro F, Iida H, Hatano M, Yano Y, Takada N. Tick fauna and the prevalence of Lyme Borrelia in Fukui Prefecture. J Acarol Soc Jpn. 1992;1(1):27-35. doi: 10.2300/acari.1.27
32	Ishiguro, 1992	1992	Japan	Honshu	Fukui	Mt. Hyakuri			36.064	136.21	May	1991	May	1991	Haemaphysalis	flava	Adults	Active	Dragging / Flagging			8	Ishiguro F, Iida H, Hatano M, Yano Y, Takada N. Tick fauna and the prevalence of Lyme Borrelia in Fukui Prefecture. J Acarol Soc Jpn. 1992;1(1):27-35. doi: 10.2300/acari.1.27
33	Ishiguro, 1992	1992	Japan	Honshu	Fukui	Mt. Hyakuri			36.064	136.21	May	1991	May	1991	Haemaphysalis	flava	Nymphs	Active	Dragging / Flagging			19	Ishiguro F, Iida H, Hatano M, Yano Y, Takada N. Tick fauna and the prevalence of Lyme Borrelia in Fukui Prefecture. J Acarol Soc Jpn. 1992;1(1):27-35. doi: 10.2300/acari.1.27
34	Ishiguro, 1992	1992	Japan	Honshu	Fukui	Mt. Hyakuri			36.064	136.21	May	1991	May	1991	Haemaphysalis	kitaokai	Adults	Active	Dragging / Flagging			162	Ishiguro F, Iida H, Hatano M, Yano Y, Takada N. Tick fauna and the prevalence of Lyme Borrelia in Fukui Prefecture. J Acarol Soc Jpn. 1992;1(1):27-35. doi: 10.2300/acari.1.27
35	Ishiguro, 1992	1992	Japan	Honshu	Fukui	Mt. Hyakuri			36.064	136.21	May	1991	May	1991	Haemaphysalis	megaspinosa	Adults	Active	Dragging / Flagging			1	Ishiguro F, Iida H, Hatano M, Yano Y, Takada N. Tick fauna and the prevalence of Lyme Borrelia in Fukui Prefecture. J Acarol Soc Jpn. 1992;1(1):27-35. doi: 10.2300/acari.1.27
36	Ishiguro, 1992	1992	Japan	Honshu	Fukui	Mt. Hyakuri			36.064	136.21	May	1991	May	1991	Ixodes	ovatus	Adults	Active	Dragging / Flagging			13	Ishiguro F, Iida H, Hatano M, Yano Y, Takada N. Tick fauna and the prevalence of Lyme Borrelia in Fukui Prefecture. J Acarol Soc Jpn. 1992;1(1):27-35. doi: 10.2300/acari.1.27
37	Ishiguro, 1992	1992	Japan	Honshu	Fukui	Mt. Hyakuri			36.064	136.21	May	1991	May	1991	Ixodes	ovatus	Nymphs	Active	Dragging / Flagging			0	Ishiguro F, Iida H, Hatano M, Yano Y, Takada N. Tick fauna and the prevalence of Lyme Borrelia in Fukui Prefecture. J Acarol Soc Jpn. 1992;1(1):27-35. doi: 10.2300/acari.1.27
38	Ishiguro, 1992	1992	Japan	Honshu	Fukui	Mt. Hyakuri			36.064	136.21	May	1991	May	1991	Ixodes	persulcatus	Adults	Active	Dragging / Flagging			0	Ishiguro F, Iida H, Hatano M, Yano Y, Takada N. Tick fauna and the prevalence of Lyme Borrelia in Fukui Prefecture. J Acarol Soc Jpn. 1992;1(1):27-35. doi: 10.2300/acari.1.27
39	Ishiguro, 1992	1992	Japan	Honshu	Fukui	Mt. Hyakuri			36.064	136.21	May	1991	May	1991	Ixodes	persulcatus	Nymphs	Active	Dragging / Flagging			0	Ishiguro F, Iida H, Hatano M, Yano Y, Takada N. Tick fauna and the prevalence of Lyme Borrelia in Fukui Prefecture. J Acarol Soc Jpn. 1992;1(1):27-35. doi: 10.2300/acari.1.27
40	Ishiguro, 1992	1992	Japan	Honshu	Fukui	Mt. Johoji			36.125	136.39	May	1991	May	1991	Dermacentor	taiwanensis	Adults	Active	Dragging / Flagging			3	Ishiguro F, Iida H, Hatano M, Yano Y, Takada N. Tick fauna and the prevalence of Lyme Borrelia in Fukui Prefecture. J Acarol Soc Jpn. 1992;1(1):27-35. doi: 10.2300/acari.1.27
41	Ishiguro, 1992	1992	Japan	Honshu	Fukui	Mt. Johoji			36.125	136.39	May	1991	May	1991	Haemaphysalis	flava	Adults	Active	Dragging / Flagging			10	Ishiguro F, Iida H, Hatano M, Yano Y, Takada N. Tick fauna and the prevalence of Lyme Borrelia in Fukui Prefecture. J Acarol Soc Jpn. 1992;1(1):27-35. doi: 10.2300/acari.1.27
42	Ishiguro, 1992	1992	Japan	Honshu	Fukui	Mt. Johoji			36.125	136.39	May	1991	May	1991	Haemaphysalis	flava	Nymphs	Active	Dragging / Flagging			19	Ishiguro F, Iida H, Hatano M, Yano Y, Takada N. Tick fauna and the prevalence of Lyme Borrelia in Fukui Prefecture. J Acarol Soc Jpn. 1992;1(1):27-35. doi: 10.2300/acari.1.27
43	Ishiguro, 1992	1992	Japan	Honshu	Fukui	Mt. Johoji			36.125	136.39	May	1991	May	1991	Ixodes	ovatus	Adults	Active	Dragging / Flagging			10	Ishiguro F, Iida H, Hatano M, Yano Y, Takada N. Tick fauna and the prevalence of Lyme Borrelia in Fukui Prefecture. J Acarol Soc Jpn. 1992;1(1):27-35. doi: 10.2300/acari.1.27
44	Ishiguro, 1992	1992	Japan	Honshu	Fukui	Mt. Johoji			36.125	136.39	May	1991	May	1991	Ixodes	ovatus	Nymphs	Active	Dragging / Flagging			0	Ishiguro F, Iida H, Hatano M, Yano Y, Takada N. Tick fauna and the prevalence of Lyme Borrelia in Fukui Prefecture. J Acarol Soc Jpn. 1992;1(1):27-35. doi: 10.2300/acari.1.27
45	Ishiguro, 1992	1992	Japan	Honshu	Fukui	Mt. Johoji			36.125	136.39	May	1991	May	1991	Ixodes	persulcatus	Adults	Active	Dragging / Flagging			0	Ishiguro F, Iida H, Hatano M, Yano Y, Takada N. Tick fauna and the prevalence of Lyme Borrelia in Fukui Prefecture. J Acarol Soc Jpn. 1992;1(1):27-35. doi: 10.2300/acari.1.27
46	Ishiguro, 1992	1992	Japan	Honshu	Fukui	Mt. Johoji			36.125	136.39	May	1991	May	1991	Ixodes	persulcatus	Nymphs	Active	Dragging / Flagging			0	Ishiguro F, Iida H, Hatano M, Yano Y, Takada N. Tick fauna and the prevalence of Lyme Borrelia in Fukui Prefecture. J Acarol Soc Jpn. 1992;1(1):27-35. doi: 10.2300/acari.1.27
47	Ishiguro, 1992	1992	Japan	Honshu	Fukui	Mt. Kariyasu			36.229	136.33	May	1991	May	1991	Ixodes	ovatus	Adults	Active	Dragging / Flagging			0	Ishiguro F, Iida H, Hatano M, Yano Y, Takada N. Tick fauna and the prevalence of Lyme Borrelia in Fukui Prefecture. J Acarol Soc Jpn. 1992;1(1):27-35. doi: 10.2300/acari.1.27
48	Ishiguro, 1992	1992	Japan	Honshu	Fukui	Mt. Kariyasu			36.229	136.33	May	1991	May	1991	Ixodes	ovatus	Nymphs	Active	Dragging / Flagging			0	Ishiguro F, Iida H, Hatano M, Yano Y, Takada N. Tick fauna and the prevalence of Lyme Borrelia in Fukui Prefecture. J Acarol Soc Jpn. 1992;1(1):27-35. doi: 10.2300/acari.1.27
49	Ishiguro, 1992	1992	Japan	Honshu	Fukui	Mt. Kariyasu			36.229	136.33	May	1991	May	1991	Ixodes	persulcatus	Adults	Active	Dragging / Flagging			0	Ishiguro F, Iida H, Hatano M, Yano Y, Takada N. Tick fauna and the prevalence of Lyme Borrelia in Fukui Prefecture. J Acarol Soc Jpn. 1992;1(1):27-35. doi: 10.2300/acari.1.27
50	Ishiguro, 1992	1992	Japan	Honshu	Fukui	Mt. Kariyasu			36.229	136.33	May	1991	May	1991	Ixodes	persulcatus	Nymphs	Active	Dragging / Flagging			0	Ishiguro F, Iida H, Hatano M, Yano Y, Takada N. Tick fauna and the prevalence of Lyme Borrelia in Fukui Prefecture. J Acarol Soc Jpn. 1992;1(1):27-35. doi: 10.2300/acari.1.27
51	Ishiguro, 1992	1992	Japan	Honshu	Fukui	Mt. Kariyasu			36.229	136.33	May	1991	May	1991	Haemaphysalis	flava	Adults	Active	Dragging / Flagging			5	Ishiguro F, Iida H, Hatano M, Yano Y, Takada N. Tick fauna and the prevalence of Lyme Borrelia in Fukui Prefecture. J Acarol Soc Jpn. 1992;1(1):27-35. doi: 10.2300/acari.1.27
52	Ishiguro, 1992	1992	Japan	Honshu	Fukui	Mt. Kariyasu			36.229	136.33	May	1991	May	1991	Haemaphysalis	flava	Nymphs	Active	Dragging / Flagging			18	Ishiguro F, Iida H, Hatano M, Yano Y, Takada N. Tick fauna and the prevalence of Lyme Borrelia in Fukui Prefecture. J Acarol Soc Jpn. 1992;1(1):27-35. doi: 10.2300/acari.1.27
53	Ishiguro, 1992	1992	Japan	Honshu	Fukui	Mt. Kunimi			36.079	136.08	May	1991	May	1991	Haemaphysalis	flava	Adults	Active	Dragging / Flagging			11	Ishiguro F, Iida H, Hatano M, Yano Y, Takada N. Tick fauna and the prevalence of Lyme Borrelia in Fukui Prefecture. J Acarol Soc Jpn. 1992;1(1):27-35. doi: 10.2300/acari.1.27
54	Ishiguro, 1992	1992	Japan	Honshu	Fukui	Mt. Kunimi			36.079	136.08	May	1991	May	1991	Haemaphysalis	flava	Nymphs	Active	Dragging / Flagging			28	Ishiguro F, Iida H, Hatano M, Yano Y, Takada N. Tick fauna and the prevalence of Lyme Borrelia in Fukui Prefecture. J Acarol Soc Jpn. 1992;1(1):27-35. doi: 10.2300/acari.1.27
55	Ishiguro, 1992	1992	Japan	Honshu	Fukui	Mt. Kunimi			36.079	136.08	May	1991	May	1991	Ixodes	ovatus	Adults	Active	Dragging / Flagging			9	Ishiguro F, Iida H, Hatano M, Yano Y, Takada N. Tick fauna and the prevalence of Lyme Borrelia in Fukui Prefecture. J Acarol Soc Jpn. 1992;1(1):27-35. doi: 10.2300/acari.1.27
56	Ishiguro, 1992	1992	Japan	Honshu	Fukui	Mt. Kunimi			36.079	136.08	May	1991	May	1991	Ixodes	ovatus	Nymphs	Active	Dragging / Flagging			0	Ishiguro F, Iida H, Hatano M, Yano Y, Takada N. Tick fauna and the prevalence of Lyme Borrelia in Fukui Prefecture. J Acarol Soc Jpn. 1992;1(1):27-35. doi: 10.2300/acari.1.27
57	Ishiguro, 1992	1992	Japan	Honshu	Fukui	Mt. Kunimi			36.079	136.08	May	1991	May	1991	Ixodes	persulcatus	Adults	Active	Dragging / Flagging			0	Ishiguro F, Iida H, Hatano M, Yano Y, Takada N. Tick fauna and the prevalence of Lyme Borrelia in Fukui Prefecture. J Acarol Soc Jpn. 1992;1(1):27-35. doi: 10.2300/acari.1.27
58	Ishiguro, 1992	1992	Japan	Honshu	Fukui	Mt. Kunimi			36.079	136.08	May	1991	May	1991	Ixodes	persulcatus	Nymphs	Active	Dragging / Flagging			0	Ishiguro F, Iida H, Hatano M, Yano Y, Takada N. Tick fauna and the prevalence of Lyme Borrelia in Fukui Prefecture. J Acarol Soc Jpn. 1992;1(1):27-35. doi: 10.2300/acari.1.27
59	Ishiguro, 1992	1992	Japan	Honshu	Fukui	Mt. Kyogadake			36.049	136.62	June	1991	June	1991	Ixodes	ovatus	Adults	Active	Dragging / Flagging			3	Ishiguro F, Iida H, Hatano M, Yano Y, Takada N. Tick fauna and the prevalence of Lyme Borrelia in Fukui Prefecture. J Acarol Soc Jpn. 1992;1(1):27-35. doi: 10.2300/acari.1.27
60	Ishiguro, 1992	1992	Japan	Honshu	Fukui	Mt. Kyogadake			36.049	136.62	June	1991	June	1991	Ixodes	ovatus	Nymphs	Active	Dragging / Flagging			0	Ishiguro F, Iida H, Hatano M, Yano Y, Takada N. Tick fauna and the prevalence of Lyme Borrelia in Fukui Prefecture. J Acarol Soc Jpn. 1992;1(1):27-35. doi: 10.2300/acari.1.27
61	Ishiguro, 1992	1992	Japan	Honshu	Fukui	Mt. Kyogadake			36.049	136.62	June	1991	June	1991	Ixodes	persulcatus	Adults	Active	Dragging / Flagging			5	Ishiguro F, Iida H, Hatano M, Yano Y, Takada N. Tick fauna and the prevalence of Lyme Borrelia in Fukui Prefecture. J Acarol Soc Jpn. 1992;1(1):27-35. doi: 10.2300/acari.1.27
62	Ishiguro, 1992	1992	Japan	Honshu	Fukui	Mt. Kyogadake			36.049	136.62	June	1991	June	1991	Ixodes	persulcatus	Nymphs	Active	Dragging / Flagging			1	Ishiguro F, Iida H, Hatano M, Yano Y, Takada N. Tick fauna and the prevalence of Lyme Borrelia in Fukui Prefecture. J Acarol Soc Jpn. 1992;1(1):27-35. doi: 10.2300/acari.1.27
63	Ishiguro, 1992	1992	Japan	Honshu	Fukui	Mt. Nosaka			35.589	136.02	June	1991	June	1991	Haemaphysalis	flava	Adults	Active	Dragging / Flagging			9	Ishiguro F, Iida H, Hatano M, Yano Y, Takada N. Tick fauna and the prevalence of Lyme Borrelia in Fukui Prefecture. J Acarol Soc Jpn. 1992;1(1):27-35. doi: 10.2300/acari.1.27
64	Ishiguro, 1992	1992	Japan	Honshu	Fukui	Mt. Nosaka			35.589	136.02	June	1991	June	1991	Haemaphysalis	flava	Nymphs	Active	Dragging / Flagging			24	Ishiguro F, Iida H, Hatano M, Yano Y, Takada N. Tick fauna and the prevalence of Lyme Borrelia in Fukui Prefecture. J Acarol Soc Jpn. 1992;1(1):27-35. doi: 10.2300/acari.1.27
65	Ishiguro, 1992	1992	Japan	Honshu	Fukui	Mt. Nosaka			35.589	136.02	June	1991	June	1991	Haemaphysalis	japonica	Adults	Active	Dragging / Flagging			4	Ishiguro F, Iida H, Hatano M, Yano Y, Takada N. Tick fauna and the prevalence of Lyme Borrelia in Fukui Prefecture. J Acarol Soc Jpn. 1992;1(1):27-35. doi: 10.2300/acari.1.27
66	Ishiguro, 1992	1992	Japan	Honshu	Fukui	Mt. Nosaka			35.589	136.02	June	1991	June	1991	Haemaphysalis	japonica	Nymphs	Active	Dragging / Flagging			3	Ishiguro F, Iida H, Hatano M, Yano Y, Takada N. Tick fauna and the prevalence of Lyme Borrelia in Fukui Prefecture. J Acarol Soc Jpn. 1992;1(1):27-35. doi: 10.2300/acari.1.27
67	Ishiguro, 1992	1992	Japan	Honshu	Fukui	Mt. Nosaka			35.589	136.02	June	1991	June	1991	Haemaphysalis	kitaokai	Adults	Active	Dragging / Flagging			3	Ishiguro F, Iida H, Hatano M, Yano Y, Takada N. Tick fauna and the prevalence of Lyme Borrelia in Fukui Prefecture. J Acarol Soc Jpn. 1992;1(1):27-35. doi: 10.2300/acari.1.27
68	Ishiguro, 1992	1992	Japan	Honshu	Fukui	Mt. Nosaka			35.589	136.02	June	1991	June	1991	Ixodes	ovatus	Adults	Active	Dragging / Flagging			8	Ishiguro F, Iida H, Hatano M, Yano Y, Takada N. Tick fauna and the prevalence of Lyme Borrelia in Fukui Prefecture. J Acarol Soc Jpn. 1992;1(1):27-35. doi: 10.2300/acari.1.27
69	Ishiguro, 1992	1992	Japan	Honshu	Fukui	Mt. Nosaka			35.589	136.02	June	1991	June	1991	Ixodes	ovatus	Nymphs	Active	Dragging / Flagging			0	Ishiguro F, Iida H, Hatano M, Yano Y, Takada N. Tick fauna and the prevalence of Lyme Borrelia in Fukui Prefecture. J Acarol Soc Jpn. 1992;1(1):27-35. doi: 10.2300/acari.1.27
70	Ishiguro, 1992	1992	Japan	Honshu	Fukui	Mt. Nosaka			35.589	136.02	June	1991	June	1991	Ixodes	persulcatus	Adults	Active	Dragging / Flagging			0	Ishiguro F, Iida H, Hatano M, Yano Y, Takada N. Tick fauna and the prevalence of Lyme Borrelia in Fukui Prefecture. J Acarol Soc Jpn. 1992;1(1):27-35. doi: 10.2300/acari.1.27
71	Ishiguro, 1992	1992	Japan	Honshu	Fukui	Mt. Nosaka			35.589	136.02	June	1991	June	1991	Ixodes	persulcatus	Nymphs	Active	Dragging / Flagging			0	Ishiguro F, Iida H, Hatano M, Yano Y, Takada N. Tick fauna and the prevalence of Lyme Borrelia in Fukui Prefecture. J Acarol Soc Jpn. 1992;1(1):27-35. doi: 10.2300/acari.1.27
72	Ishiguro, 1992	1992	Japan	Honshu	Fukui	Mt. Ochi			36.09	136.65	May	1991	May	1991	Haemaphysalis	flava	Adults	Active	Dragging / Flagging			13	Ishiguro F, Iida H, Hatano M, Yano Y, Takada N. Tick fauna and the prevalence of Lyme Borrelia in Fukui Prefecture. J Acarol Soc Jpn. 1992;1(1):27-35. doi: 10.2300/acari.1.27
73	Ishiguro, 1992	1992	Japan	Honshu	Fukui	Mt. Ochi			36.09	136.65	May	1991	May	1991	Haemaphysalis	flava	Nymphs	Active	Dragging / Flagging			29	Ishiguro F, Iida H, Hatano M, Yano Y, Takada N. Tick fauna and the prevalence of Lyme Borrelia in Fukui Prefecture. J Acarol Soc Jpn. 1992;1(1):27-35. doi: 10.2300/acari.1.27
74	Ishiguro, 1992	1992	Japan	Honshu	Fukui	Mt. Ochi			36.09	136.65	May	1991	May	1991	Ixodes	ovatus	Adults	Active	Dragging / Flagging			7	Ishiguro F, Iida H, Hatano M, Yano Y, Takada N. Tick fauna and the prevalence of Lyme Borrelia in Fukui Prefecture. J Acarol Soc Jpn. 1992;1(1):27-35. doi: 10.2300/acari.1.27
75	Ishiguro, 1992	1992	Japan	Honshu	Fukui	Mt. Ochi			36.09	136.65	May	1991	May	1991	Ixodes	ovatus	Nymphs	Active	Dragging / Flagging			0	Ishiguro F, Iida H, Hatano M, Yano Y, Takada N. Tick fauna and the prevalence of Lyme Borrelia in Fukui Prefecture. J Acarol Soc Jpn. 1992;1(1):27-35. doi: 10.2300/acari.1.27
76	Ishiguro, 1992	1992	Japan	Honshu	Fukui	Mt. Ochi			36.09	136.65	May	1991	May	1991	Ixodes	persulcatus	Adults	Active	Dragging / Flagging			0	Ishiguro F, Iida H, Hatano M, Yano Y, Takada N. Tick fauna and the prevalence of Lyme Borrelia in Fukui Prefecture. J Acarol Soc Jpn. 1992;1(1):27-35. doi: 10.2300/acari.1.27
77	Ishiguro, 1992	1992	Japan	Honshu	Fukui	Mt. Ochi			36.09	136.65	May	1991	May	1991	Ixodes	persulcatus	Nymphs	Active	Dragging / Flagging			0	Ishiguro F, Iida H, Hatano M, Yano Y, Takada N. Tick fauna and the prevalence of Lyme Borrelia in Fukui Prefecture. J Acarol Soc Jpn. 1992;1(1):27-35. doi: 10.2300/acari.1.27
78	Ishiguro, 1992	1992	Japan	Honshu	Fukui	Mt. Ropponhinoki			35.899	136.15	June	1991	June	1991	Haemaphysalis	flava	Nymphs	Active	Dragging / Flagging			3	Ishiguro F, Iida H, Hatano M, Yano Y, Takada N. Tick fauna and the prevalence of Lyme Borrelia in Fukui Prefecture. J Acarol Soc Jpn. 1992;1(1):27-35. doi: 10.2300/acari.1.27
79	Ishiguro, 1992	1992	Japan	Honshu	Fukui	Mt. Ropponhinoki			35.899	136.15	June	1991	June	1991	Ixodes	ovatus	Adults	Active	Dragging / Flagging			7	Ishiguro F, Iida H, Hatano M, Yano Y, Takada N. Tick fauna and the prevalence of Lyme Borrelia in Fukui Prefecture. J Acarol Soc Jpn. 1992;1(1):27-35. doi: 10.2300/acari.1.27
80	Ishiguro, 1992	1992	Japan	Honshu	Fukui	Mt. Ropponhinoki			35.899	136.15	June	1991	June	1991	Ixodes	ovatus	Nymphs	Active	Dragging / Flagging			0	Ishiguro F, Iida H, Hatano M, Yano Y, Takada N. Tick fauna and the prevalence of Lyme Borrelia in Fukui Prefecture. J Acarol Soc Jpn. 1992;1(1):27-35. doi: 10.2300/acari.1.27
81	Ishiguro, 1992	1992	Japan	Honshu	Fukui	Mt. Ropponhinoki			35.899	136.15	June	1991	June	1991	Ixodes	persulcatus	Adults	Active	Dragging / Flagging			2	Ishiguro F, Iida H, Hatano M, Yano Y, Takada N. Tick fauna and the prevalence of Lyme Borrelia in Fukui Prefecture. J Acarol Soc Jpn. 1992;1(1):27-35. doi: 10.2300/acari.1.27
82	Ishiguro, 1992	1992	Japan	Honshu	Fukui	Mt. Ropponhinoki			35.899	136.15	June	1991	June	1991	Ixodes	persulcatus	Nymphs	Active	Dragging / Flagging			0	Ishiguro F, Iida H, Hatano M, Yano Y, Takada N. Tick fauna and the prevalence of Lyme Borrelia in Fukui Prefecture. J Acarol Soc Jpn. 1992;1(1):27-35. doi: 10.2300/acari.1.27
83	Ishiguro, 1992	1992	Japan	Honshu	Fukui	Mt. Toritate			36.107	136.6	June	1991	June	1991	Ixodes	ovatus	Adults	Active	Dragging / Flagging			28	Ishiguro F, Iida H, Hatano M, Yano Y, Takada N. Tick fauna and the prevalence of Lyme Borrelia in Fukui Prefecture. J Acarol Soc Jpn. 1992;1(1):27-35. doi: 10.2300/acari.1.27
84	Ishiguro, 1992	1992	Japan	Honshu	Fukui	Mt. Toritate			36.107	136.6	June	1991	June	1991	Ixodes	ovatus	Nymphs	Active	Dragging / Flagging			0	Ishiguro F, Iida H, Hatano M, Yano Y, Takada N. Tick fauna and the prevalence of Lyme Borrelia in Fukui Prefecture. J Acarol Soc Jpn. 1992;1(1):27-35. doi: 10.2300/acari.1.27
85	Ishiguro, 1992	1992	Japan	Honshu	Fukui	Mt. Toritate			36.107	136.6	June	1991	June	1991	Ixodes	persulcatus	Adults	Active	Dragging / Flagging			1	Ishiguro F, Iida H, Hatano M, Yano Y, Takada N. Tick fauna and the prevalence of Lyme Borrelia in Fukui Prefecture. J Acarol Soc Jpn. 1992;1(1):27-35. doi: 10.2300/acari.1.27
86	Ishiguro, 1992	1992	Japan	Honshu	Fukui	Mt. Toritate			36.107	136.6	June	1991	June	1991	Ixodes	persulcatus	Nymphs	Active	Dragging / Flagging			0	Ishiguro F, Iida H, Hatano M, Yano Y, Takada N. Tick fauna and the prevalence of Lyme Borrelia in Fukui Prefecture. J Acarol Soc Jpn. 1992;1(1):27-35. doi: 10.2300/acari.1.27
87	Miyamoto, 1992	1992	Japan	Honshu	Saitama	Hatoyama			35.981	139.33	April	1991	June	1991	Ixodes	ovatus	Adults	Active	Dragging / Flagging			27	Miyamoto K, Nakao M, Fujimoto K, Yamaguti N, Hori E. Detection of Borrelia burgdorferi in ixodid ticks collected from the Chichibu mountainous region of Central Honshu, Japan. Med Entomol Zool. 1992;43(3):255-258. doi:10.7601/mez.43.255
88	Miyamoto, 1992	1992	Japan	Honshu	Saitama	Hatoyama			35.981	139.33	April	1991	June	1991	Ixodes	persulcatus	Adults	Active	Dragging / Flagging			0	Miyamoto K, Nakao M, Fujimoto K, Yamaguti N, Hori E. Detection of Borrelia burgdorferi in ixodid ticks collected from the Chichibu mountainous region of Central Honshu, Japan. Med Entomol Zool. 1992;43(3):255-258. doi:10.7601/mez.43.255
89	Miyamoto, 1992	1992	Japan	Honshu	Saitama	Hatoyama			35.981	139.33	April	1991	June	1991	Haemaphysalis	flava	Adults	Active	Dragging / Flagging			0	Miyamoto K, Nakao M, Fujimoto K, Yamaguti N, Hori E. Detection of Borrelia burgdorferi in ixodid ticks collected from the Chichibu mountainous region of Central Honshu, Japan. Med Entomol Zool. 1992;43(3):255-258. doi:10.7601/mez.43.255
90	Miyamoto, 1992	1992	Japan	Honshu	Saitama	Hatoyama			35.981	139.33	April	1991	June	1991	Haemaphysalis	kitaokai	Adults	Active	Dragging / Flagging			0	Uchikawa K. Seasonal fluctuations of Ixodes persulcatus and adult stage of Ixodes ovatus in the subalpine forests of Nagano Prefecture, Japan, related to observed phenological data (Acari, Ixodidae). Med Entomol Zool. 1993;44(3):203-211. doi:10.7601/mez.44.203
91	Miyamoto, 1992	1992	Japan	Honshu	Saitama	Kumakurayama			35.861	139.64	April	1991	June	1991	Ixodes	ovatus	Adults	Active	Dragging / Flagging			43	Miyamoto K, Nakao M, Fujimoto K, Yamaguti N, Hori E. Detection of Borrelia burgdorferi in ixodid ticks collected from the Chichibu mountainous region of Central Honshu, Japan. Med Entomol Zool. 1992;43(3):255-258. doi:10.7601/mez.43.255
92	Miyamoto, 1992	1992	Japan	Honshu	Saitama	Kumakurayama			35.861	139.64	April	1991	June	1991	Ixodes	persulcatus	Adults	Active	Dragging / Flagging			0	Miyamoto K, Nakao M, Fujimoto K, Yamaguti N, Hori E. Detection of Borrelia burgdorferi in ixodid ticks collected from the Chichibu mountainous region of Central Honshu, Japan. Med Entomol Zool. 1992;43(3):255-258. doi:10.7601/mez.43.255
93	Miyamoto, 1992	1992	Japan	Honshu	Saitama	Kumakurayama			35.861	139.64	April	1991	June	1991	Haemaphysalis	flava	Adults	Active	Dragging / Flagging			0	Miyamoto K, Nakao M, Fujimoto K, Yamaguti N, Hori E. Detection of Borrelia burgdorferi in ixodid ticks collected from the Chichibu mountainous region of Central Honshu, Japan. Med Entomol Zool. 1992;43(3):255-258. doi:10.7601/mez.43.255
94	Miyamoto, 1992	1992	Japan	Honshu	Saitama	Kumakurayama			35.861	139.64	April	1991	June	1991	Haemaphysalis	kitaokai	Adults	Active	Dragging / Flagging			33	Miyamoto K, Nakao M, Fujimoto K, Yamaguti N, Hori E. Detection of Borrelia burgdorferi in ixodid ticks collected from the Chichibu mountainous region of Central Honshu, Japan. Med Entomol Zool. 1992;43(3):255-258. doi:10.7601/mez.43.255
95	Miyamoto, 1992	1992	Japan	Honshu	Saitama	Sanjonoyu			35.861	139.64	April	1991	June	1991	Haemaphysalis	flava	Adults	Active	Dragging / Flagging			0	Miyamoto K, Nakao M, Fujimoto K, Yamaguti N, Hori E. Detection of Borrelia burgdorferi in ixodid ticks collected from the Chichibu mountainous region of Central Honshu, Japan. Med Entomol Zool. 1992;43(3):255-258. doi:10.7601/mez.43.255
96	Miyamoto, 1992	1992	Japan	Honshu	Saitama	Sanjonoyu			35.861	139.64	April	1991	June	1991	Haemaphysalis	kitaokai	Adults	Active	Dragging / Flagging			0	Miyamoto K, Nakao M, Fujimoto K, Yamaguti N, Hori E. Detection of Borrelia burgdorferi in ixodid ticks collected from the Chichibu mountainous region of Central Honshu, Japan. Med Entomol Zool. 1992;43(3):255-258. doi:10.7601/mez.43.255
97	Miyamoto, 1992	1992	Japan	Honshu	Yamanashi	Sanjonoyu			35.836	138.91	April	1991	June	1991	Ixodes	ovatus	Adults	Active	Dragging / Flagging			38	Miyamoto K, Nakao M, Fujimoto K, Yamaguti N, Hori E. Detection of Borrelia burgdorferi in ixodid ticks collected from the Chichibu mountainous region of Central Honshu, Japan. Med Entomol Zool. 1992;43(3):255-258. doi:10.7601/mez.43.255
98	Miyamoto, 1992	1992	Japan	Honshu	Yamanashi	Sanjonoyu			35.836	138.91	April	1991	June	1991	Ixodes	persulcatus	Adults	Active	Dragging / Flagging			19	Miyamoto K, Nakao M, Fujimoto K, Yamaguti N, Hori E. Detection of Borrelia burgdorferi in ixodid ticks collected from the Chichibu mountainous region of Central Honshu, Japan. Med Entomol Zool. 1992;43(3):255-258. doi:10.7601/mez.43.255
99	Miyamoto, 1992	1992	Japan	Honshu	Saitama	Shishigataki			35.924	139.27	April	1991	June	1991	Ixodes	ovatus	Adults	Active	Dragging / Flagging			58	Miyamoto K, Nakao M, Fujimoto K, Yamaguti N, Hori E. Detection of Borrelia burgdorferi in ixodid ticks collected from the Chichibu mountainous region of Central Honshu, Japan. Med Entomol Zool. 1992;43(3):255-258. doi:10.7601/mez.43.255
100	Miyamoto, 1992	1992	Japan	Honshu	Saitama	Shishigataki			35.924	139.27	April	1991	June	1991	Ixodes	persulcatus	Adults	Active	Dragging / Flagging			0	Miyamoto K, Nakao M, Fujimoto K, Yamaguti N, Hori E. Detection of Borrelia burgdorferi in ixodid ticks collected from the Chichibu mountainous region of Central Honshu, Japan. Med Entomol Zool. 1992;43(3):255-258. doi:10.7601/mez.43.255
101	Miyamoto, 1992	1992	Japan	Honshu	Saitama	Shishigataki			35.924	139.27	April	1991	June	1991	Haemaphysalis	flava	Adults	Active	Dragging / Flagging			30	Miyamoto K, Nakao M, Fujimoto K, Yamaguti N, Hori E. Detection of Borrelia burgdorferi in ixodid ticks collected from the Chichibu mountainous region of Central Honshu, Japan. Med Entomol Zool. 1992;43(3):255-258. doi:10.7601/mez.43.255
102	Miyamoto, 1992	1992	Japan	Honshu	Saitama	Shishigataki			35.924	139.27	April	1991	June	1991	Haemaphysalis	kitaokai	Adults	Active	Dragging / Flagging			0	Miyamoto K, Nakao M, Fujimoto K, Yamaguti N, Hori E. Detection of Borrelia burgdorferi in ixodid ticks collected from the Chichibu mountainous region of Central Honshu, Japan. Med Entomol Zool. 1992;43(3):255-258. doi:10.7601/mez.43.255
103	Miyamoto, 1992	1992	Japan	Honshu	Saitama	Shogentoge			35.861	139.64	April	1991	June	1991	Haemaphysalis	flava	Adults	Active	Dragging / Flagging			0	Miyamoto K, Nakao M, Fujimoto K, Yamaguti N, Hori E. Detection of Borrelia burgdorferi in ixodid ticks collected from the Chichibu mountainous region of Central Honshu, Japan. Med Entomol Zool. 1992;43(3):255-258. doi:10.7601/mez.43.255
104	Miyamoto, 1992	1992	Japan	Honshu	Saitama	Shogentoge			35.861	139.64	April	1991	June	1991	Haemaphysalis	kitaokai	Adults	Active	Dragging / Flagging			0	Miyamoto K, Nakao M, Fujimoto K, Yamaguti N, Hori E. Detection of Borrelia burgdorferi in ixodid ticks collected from the Chichibu mountainous region of Central Honshu, Japan. Med Entomol Zool. 1992;43(3):255-258. doi:10.7601/mez.43.255
105	Miyamoto, 1992	1992	Japan	Honshu	Yamanashi	Shogentoge			35.664	138.56	April	1991	June	1991	Ixodes	ovatus	Adults	Active	Dragging / Flagging			29	Miyamoto K, Nakao M, Fujimoto K, Yamaguti N, Hori E. Detection of Borrelia burgdorferi in ixodid ticks collected from the Chichibu mountainous region of Central Honshu, Japan. Med Entomol Zool. 1992;43(3):255-258. doi:10.7601/mez.43.255
106	Miyamoto, 1992	1992	Japan	Honshu	Yamanashi	Shogentoge			35.664	138.56	April	1991	June	1991	Ixodes	persulcatus	Adults	Active	Dragging / Flagging			59	Miyamoto K, Nakao M, Fujimoto K, Yamaguti N, Hori E. Detection of Borrelia burgdorferi in ixodid ticks collected from the Chichibu mountainous region of Central Honshu, Japan. Med Entomol Zool. 1992;43(3):255-258. doi:10.7601/mez.43.255
107	Uchikawa, 1993	1993	Japan		Nagano	Kamikochi		Konashidaira	36.244	137.64	May	1991	May	1991	Ixodes	persulcatus	Adults	Active	Dragging / Flagging			207	Uchikawa K. Seasonal fluctuations of Ixodes persulcatus and adult stage of Ixodes ovatus in the subalpine forests of Nagano Prefecture, Japan, related to observed phenological data (Acari, Ixodidae). Med Entomol Zool. 1993;44(3):203-211. doi:10.7601/mez.44.203
108	Uchikawa, 1993	1993	Japan		Nagano	Kamikochi		Konashidaira	36.244	137.64	May	1991	May	1991	Ixodes	persulcatus	Nymphs	Active	Dragging / Flagging			222	Uchikawa K. Seasonal fluctuations of Ixodes persulcatus and adult stage of Ixodes ovatus in the subalpine forests of Nagano Prefecture, Japan, related to observed phenological data (Acari, Ixodidae). Med Entomol Zool. 1993;44(3):203-211. doi:10.7601/mez.44.203
109	Uchikawa, 1993	1993	Japan		Nagano	Sanjiro			36.208	138.09	April	1991	April	1991	Ixodes	persulcatus	Adults	Active	Dragging / Flagging			248	Uchikawa K. Seasonal fluctuations of Ixodes persulcatus and adult stage of Ixodes ovatus in the subalpine forests of Nagano Prefecture, Japan, related to observed phenological data (Acari, Ixodidae). Med Entomol Zool. 1993;44(3):203-211. doi:10.7601/mez.44.203
110	Uchikawa, 1993	1993	Japan		Nagano	Sanjiro			36.208	138.09	April	1991	April	1991	Ixodes	persulcatus	Nymphs	Active	Dragging / Flagging			49	Uchikawa K. Seasonal fluctuations of Ixodes persulcatus and adult stage of Ixodes ovatus in the subalpine forests of Nagano Prefecture, Japan, related to observed phenological data (Acari, Ixodidae). Med Entomol Zool. 1993;44(3):203-211. doi:10.7601/mez.44.203
111	Uchikawa, 1993	1993	Japan		Nagano	Sanjiro			36.208	138.09	April	1991	October	1991	Ixodes	ovatus	Adults	Active	Dragging / Flagging			130	Uchikawa K. Seasonal fluctuations of Ixodes persulcatus and adult stage of Ixodes ovatus in the subalpine forests of Nagano Prefecture, Japan, related to observed phenological data (Acari, Ixodidae). Med Entomol Zool. 1993;44(3):203-211. doi:10.7601/mez.44.203
112	Uchikawa, 1993	1993	Japan		Nagano	Sanjiro			36.208	138.09	June	1992	June	1992	Ixodes	persulcatus	Nymphs	Active	Dragging / Flagging			82	Uchikawa K. Seasonal fluctuations of Ixodes persulcatus and adult stage of Ixodes ovatus in the subalpine forests of Nagano Prefecture, Japan, related to observed phenological data (Acari, Ixodidae). Med Entomol Zool. 1993;44(3):203-211. doi:10.7601/mez.44.203
113	Uchikawa, 1993	1993	Japan		Nagano	Sanjiro			36.208	138.09	June	1992	June	1992	Ixodes	ovatus	Adults	Active	Dragging / Flagging			847	Uchikawa K. Seasonal fluctuations of Ixodes persulcatus and adult stage of Ixodes ovatus in the subalpine forests of Nagano Prefecture, Japan, related to observed phenological data (Acari, Ixodidae). Med Entomol Zool. 1993;44(3):203-211. doi:10.7601/mez.44.203
114	Kurita, 1995	1995	Japan	Honshu	Shizuoka	Ikawa		Kenmin-no-mori	35.216	138.22	April	1993	November	1994	Haemaphysalis	flava	Nymphs	Active	Dragging / Flagging			2	Kurita T, Kawabata H, Yamada K, Suzuki H, Akiyama M, Torri H, et al. Prevalence of Lyme Borrelia on tick collected in Shizuoka prefecture. Kansensh?gaku zasshi. 1995;69(3):324. doi: 10.11150/kansenshogakuzasshi1970.69.324
115	Kurita, 1995	1995	Japan	Honshu	Shizuoka	Ikawa		Mitsumine	35.216	138.22	April	1993	November	1994	Ixodes	ovatus	Adults	Active	Dragging / Flagging			63	Kurita T, Kawabata H, Yamada K, Suzuki H, Akiyama M, Torri H, et al. Prevalence of Lyme Borrelia on tick collected in Shizuoka prefecture. Kansensh?gaku zasshi. 1995;69(3):324. doi: 10.11150/kansenshogakuzasshi1970.69.324
116	Kurita, 1995	1995	Japan	Honshu	Shizuoka	Ikawa		Mitsumine	35.216	138.22	April	1993	November	1994	Ixodes	persulcatus	Adults	Active	Dragging / Flagging			0	Kurita T, Kawabata H, Yamada K, Suzuki H, Akiyama M, Torri H, et al. Prevalence of Lyme Borrelia on tick collected in Shizuoka prefecture. Kansensh?gaku zasshi. 1995;69(3):324. doi: 10.11150/kansenshogakuzasshi1970.69.324
117	Kurita, 1995	1995	Japan	Honshu	Shizuoka	Ikawa		Mitsumine	35.216	138.22	April	1993	November	1994	Haemaphysalis	flava	Adults	Active	Dragging / Flagging			0	Kurita T, Kawabata H, Yamada K, Suzuki H, Akiyama M, Torri H, et al. Prevalence of Lyme Borrelia on tick collected in Shizuoka prefecture. Kansensh?gaku zasshi. 1995;69(3):324. doi: 10.11150/kansenshogakuzasshi1970.69.324
118	Kurita, 1995	1995	Japan	Honshu	Shizuoka	Ikawa		Kenmin-no-mori	35.216	138.22	April	1993	November	1994	Ixodes	ovatus	Adults	Active	Dragging / Flagging			21	Kurita T, Kawabata H, Yamada K, Suzuki H, Akiyama M, Torri H, et al. Prevalence of Lyme Borrelia on tick collected in Shizuoka prefecture. Kansensh?gaku zasshi. 1995;69(3):324. doi: 10.11150/kansenshogakuzasshi1970.69.324
119	Kurita, 1995	1995	Japan	Honshu	Shizuoka	Ikawa		Kenmin-no-mori	35.216	138.22	April	1993	November	1994	Ixodes	persulcatus	Adults	Active	Dragging / Flagging			3	Kurita T, Kawabata H, Yamada K, Suzuki H, Akiyama M, Torri H, et al. Prevalence of Lyme Borrelia on tick collected in Shizuoka prefecture. Kansensh?gaku zasshi. 1995;69(3):324. doi: 10.11150/kansenshogakuzasshi1970.69.324
120	Kurita, 1995	1995	Japan	Honshu	Shizuoka	Ikawa		Kenmin-no-mori	35.216	138.22	April	1993	November	1994	Ixodes	persulcatus	Nymphs	Active	Dragging / Flagging			1	Kurita T, Kawabata H, Yamada K, Suzuki H, Akiyama M, Torri H, et al. Prevalence of Lyme Borrelia on tick collected in Shizuoka prefecture. Kansensh?gaku zasshi. 1995;69(3):324. doi: 10.11150/kansenshogakuzasshi1970.69.324
121	Kurita, 1995	1995	Japan	Honshu	Shizuoka	Ikawa		Kenmin-no-mori	35.216	138.22	April	1993	November	1994	Ixodes	ovatus	Nymphs	Active	Dragging / Flagging			0	Kurita T, Kawabata H, Yamada K, Suzuki H, Akiyama M, Torri H, et al. Prevalence of Lyme Borrelia on tick collected in Shizuoka prefecture. Kansensh?gaku zasshi. 1995;69(3):324. doi: 10.11150/kansenshogakuzasshi1970.69.324
122	Kurita, 1995	1995	Japan	Honshu	Shizuoka	Ikawa		Kenmin-no-mori	35.216	138.22	April	1993	November	1994	Haemaphysalis	flava	Adults	Active	Dragging / Flagging			0	Kurita T, Kawabata H, Yamada K, Suzuki H, Akiyama M, Torri H, et al. Prevalence of Lyme Borrelia on tick collected in Shizuoka prefecture. Kansensh?gaku zasshi. 1995;69(3):324. doi: 10.11150/kansenshogakuzasshi1970.69.324
123	Kurita, 1995	1995	Japan	Honshu	Shizuoka	Izu		Mt. Tohgasa	34.976	138.94	April	1993	November	1994	Haemaphysalis	flava	Adults	Active	Dragging / Flagging			1	Kurita T, Kawabata H, Yamada K, Suzuki H, Akiyama M, Torri H, et al. Prevalence of Lyme Borrelia on tick collected in Shizuoka prefecture. Kansensh?gaku zasshi. 1995;69(3):324. doi: 10.11150/kansenshogakuzasshi1970.69.324
124	Kurita, 1995	1995	Japan	Honshu	Shizuoka	Izu		Mt. Tohgasa	34.976	138.94	April	1993	November	1994	Ixodes	ovatus	Adults	Active	Dragging / Flagging			4	Kurita T, Kawabata H, Yamada K, Suzuki H, Akiyama M, Torri H, et al. Prevalence of Lyme Borrelia on tick collected in Shizuoka prefecture. Kansensh?gaku zasshi. 1995;69(3):324. doi: 10.11150/kansenshogakuzasshi1970.69.324
125	Kurita, 1995	1995	Japan	Honshu	Shizuoka	Izu		Mt. Tohgasa	34.976	138.94	April	1993	November	1994	Ixodes	ovatus	Nymphs	Active	Dragging / Flagging			0	Kurita T, Kawabata H, Yamada K, Suzuki H, Akiyama M, Torri H, et al. Prevalence of Lyme Borrelia on tick collected in Shizuoka prefecture. Kansensh?gaku zasshi. 1995;69(3):324. doi: 10.11150/kansenshogakuzasshi1970.69.324
126	Kurita, 1995	1995	Japan	Honshu	Shizuoka	Izu		Mt. Tohgasa	34.976	138.94	April	1993	November	1994	Ixodes	persulcatus	Adults	Active	Dragging / Flagging			0	Kurita T, Kawabata H, Yamada K, Suzuki H, Akiyama M, Torri H, et al. Prevalence of Lyme Borrelia on tick collected in Shizuoka prefecture. Kansensh?gaku zasshi. 1995;69(3):324. doi: 10.11150/kansenshogakuzasshi1970.69.324
127	Kurita, 1995	1995	Japan	Honshu	Shizuoka	Izu		Mt. Tohgasa	34.976	138.94	April	1993	November	1994	Ixodes	persulcatus	Nymphs	Active	Dragging / Flagging			0	Kurita T, Kawabata H, Yamada K, Suzuki H, Akiyama M, Torri H, et al. Prevalence of Lyme Borrelia on tick collected in Shizuoka prefecture. Kansensh?gaku zasshi. 1995;69(3):324. doi: 10.11150/kansenshogakuzasshi1970.69.324
128	Kurita, 1995	1995	Japan	Honshu	Shizuoka	Izu		Mt. Daruma	34.976	138.94	April	1993	November	1994	Ixodes	ovatus	Adults	Active	Dragging / Flagging			2	Kurita T, Kawabata H, Yamada K, Suzuki H, Akiyama M, Torri H, et al. Prevalence of Lyme Borrelia on tick collected in Shizuoka prefecture. Kansensh?gaku zasshi. 1995;69(3):324. doi: 10.11150/kansenshogakuzasshi1970.69.324
129	Kurita, 1995	1995	Japan	Honshu	Shizuoka	Izu		Mt. Daruma	34.976	138.94	April	1993	November	1994	Ixodes	ovatus	Adults	Active	Dragging / Flagging			1	Kurita T, Kawabata H, Yamada K, Suzuki H, Akiyama M, Torri H, et al. Prevalence of Lyme Borrelia on tick collected in Shizuoka prefecture. Kansensh?gaku zasshi. 1995;69(3):324. doi: 10.11150/kansenshogakuzasshi1970.69.324
130	Kurita, 1995	1995	Japan	Honshu	Shizuoka	Izu		Mt. Daruma	34.976	138.94	April	1993	November	1994	Ixodes	persulcatus	Adults	Active	Dragging / Flagging			0	Kurita T, Kawabata H, Yamada K, Suzuki H, Akiyama M, Torri H, et al. Prevalence of Lyme Borrelia on tick collected in Shizuoka prefecture. Kansensh?gaku zasshi. 1995;69(3):324. doi: 10.11150/kansenshogakuzasshi1970.69.324
131	Kurita, 1995	1995	Japan	Honshu	Shizuoka	Misakubo			35.075	137.84	April	1993	November	1994	Ixodes	ovatus	Adults	Active	Dragging / Flagging			0	Kurita T, Kawabata H, Yamada K, Suzuki H, Akiyama M, Torri H, et al. Prevalence of Lyme Borrelia on tick collected in Shizuoka prefecture. Kansensh?gaku zasshi. 1995;69(3):324. doi: 10.11150/kansenshogakuzasshi1970.69.324
132	Kurita, 1995	1995	Japan	Honshu	Shizuoka	Misakubo			35.075	137.84	April	1993	November	1994	Ixodes	ovatus	Nymphs	Active	Dragging / Flagging			0	Kurita T, Kawabata H, Yamada K, Suzuki H, Akiyama M, Torri H, et al. Prevalence of Lyme Borrelia on tick collected in Shizuoka prefecture. Kansensh?gaku zasshi. 1995;69(3):324. doi: 10.11150/kansenshogakuzasshi1970.69.324
133	Kurita, 1995	1995	Japan	Honshu	Shizuoka	Misakubo			35.075	137.84	April	1993	November	1994	Ixodes	persulcatus	Adults	Active	Dragging / Flagging			0	Kurita T, Kawabata H, Yamada K, Suzuki H, Akiyama M, Torri H, et al. Prevalence of Lyme Borrelia on tick collected in Shizuoka prefecture. Kansensh?gaku zasshi. 1995;69(3):324. doi: 10.11150/kansenshogakuzasshi1970.69.324
134	Kurita, 1995	1995	Japan	Honshu	Shizuoka	Misakubo			35.075	137.84	April	1993	November	1994	Ixodes	persulcatus	Nymphs	Active	Dragging / Flagging			0	Kurita T, Kawabata H, Yamada K, Suzuki H, Akiyama M, Torri H, et al. Prevalence of Lyme Borrelia on tick collected in Shizuoka prefecture. Kansensh?gaku zasshi. 1995;69(3):324. doi: 10.11150/kansenshogakuzasshi1970.69.324
135	Kurita, 1995	1995	Japan	Honshu	Shizuoka	Misakubo			35.075	137.84	April	1993	November	1994	Haemaphysalis	flava	Adults	Active	Trapping	Capricornis crispus		13	Kurita T, Kawabata H, Yamada K, Suzuki H, Akiyama M, Torri H, et al. Prevalence of Lyme Borrelia on tick collected in Shizuoka prefecture. Kansensh?gaku zasshi. 1995;69(3):324. doi: 10.11150/kansenshogakuzasshi1970.69.324
136	Kurita, 1995	1995	Japan	Honshu	Shizuoka	Misakubo			35.075	137.84	April	1993	November	1994	Haemaphysalis	flava	Nymphs	Active	Trapping	Capricornis crispus		10	Kurita T, Kawabata H, Yamada K, Suzuki H, Akiyama M, Torri H, et al. Prevalence of Lyme Borrelia on tick collected in Shizuoka prefecture. Kansensh?gaku zasshi. 1995;69(3):324. doi: 10.11150/kansenshogakuzasshi1970.69.324
137	Kurita, 1995	1995	Japan	Honshu	Shizuoka	Mt. Fuji		Nishi-usuzuka	35.347	138.74	April	1993	November	1994	Haemaphysalis	flava	Nymphs	Active	Dragging / Flagging			1	Kurita T, Kawabata H, Yamada K, Suzuki H, Akiyama M, Torri H, et al. Prevalence of Lyme Borrelia on tick collected in Shizuoka prefecture. Kansensh?gaku zasshi. 1995;69(3):324. doi: 10.11150/kansenshogakuzasshi1970.69.324
138	Kurita, 1995	1995	Japan	Honshu	Shizuoka	Mt. Fuji		Second Milestone	35.347	138.74	April	1993	November	1994	Ixodes	ovatus	Adults	Active	Dragging / Flagging			52	Kurita T, Kawabata H, Yamada K, Suzuki H, Akiyama M, Torri H, et al. Prevalence of Lyme Borrelia on tick collected in Shizuoka prefecture. Kansensh?gaku zasshi. 1995;69(3):324. doi: 10.11150/kansenshogakuzasshi1970.69.324
139	Kurita, 1995	1995	Japan	Honshu	Shizuoka	Mt. Fuji		Second Milestone	35.347	138.74	April	1993	November	1994	Ixodes	persulcatus	Nymphs	Active	Dragging / Flagging			11	Kurita T, Kawabata H, Yamada K, Suzuki H, Akiyama M, Torri H, et al. Prevalence of Lyme Borrelia on tick collected in Shizuoka prefecture. Kansensh?gaku zasshi. 1995;69(3):324. doi: 10.11150/kansenshogakuzasshi1970.69.324
140	Kurita, 1995	1995	Japan	Honshu	Shizuoka	Mt. Fuji		Second Milestone	35.347	138.74	April	1993	November	1994	Ixodes	ovatus	Nymphs	Active	Dragging / Flagging			0	Kurita T, Kawabata H, Yamada K, Suzuki H, Akiyama M, Torri H, et al. Prevalence of Lyme Borrelia on tick collected in Shizuoka prefecture. Kansensh?gaku zasshi. 1995;69(3):324. doi: 10.11150/kansenshogakuzasshi1970.69.324
141	Kurita, 1995	1995	Japan	Honshu	Shizuoka	Mt. Fuji		Second Milestone	35.347	138.74	April	1993	November	1994	Ixodes	persulcatus	Adults	Active	Dragging / Flagging			0	Kurita T, Kawabata H, Yamada K, Suzuki H, Akiyama M, Torri H, et al. Prevalence of Lyme Borrelia on tick collected in Shizuoka prefecture. Kansensh?gaku zasshi. 1995;69(3):324. doi: 10.11150/kansenshogakuzasshi1970.69.324
142	Kurita, 1995	1995	Japan	Honshu	Shizuoka	Mt. Fuji		Second Milestone	35.347	138.74	April	1993	November	1994	Haemaphysalis	flava	Adults	Active	Dragging / Flagging			0	Kurita T, Kawabata H, Yamada K, Suzuki H, Akiyama M, Torri H, et al. Prevalence of Lyme Borrelia on tick collected in Shizuoka prefecture. Kansensh?gaku zasshi. 1995;69(3):324. doi: 10.11150/kansenshogakuzasshi1970.69.324
143	Kurita, 1995	1995	Japan	Honshu	Shizuoka	Mt. Fuji		Second Milestone	35.347	138.74	April	1993	November	1994	Haemaphysalis	flava	Nymphs	Active	Dragging / Flagging			0	Kurita T, Kawabata H, Yamada K, Suzuki H, Akiyama M, Torri H, et al. Prevalence of Lyme Borrelia on tick collected in Shizuoka prefecture. Kansensh?gaku zasshi. 1995;69(3):324. doi: 10.11150/kansenshogakuzasshi1970.69.324
144	Kurita, 1995	1995	Japan	Honshu	Shizuoka	Mt. Fuji		Nishi-usuzuka	35.347	138.74	April	1993	November	1994	Ixodes	ovatus	Adults	Active	Dragging / Flagging			120	Kurita T, Kawabata H, Yamada K, Suzuki H, Akiyama M, Torri H, et al. Prevalence of Lyme Borrelia on tick collected in Shizuoka prefecture. Kansensh?gaku zasshi. 1995;69(3):324. doi: 10.11150/kansenshogakuzasshi1970.69.324
145	Kurita, 1995	1995	Japan	Honshu	Shizuoka	Mt. Fuji		Nishi-usuzuka	35.347	138.74	April	1993	November	1994	Ixodes	persulcatus	Adults	Active	Dragging / Flagging			4	Kurita T, Kawabata H, Yamada K, Suzuki H, Akiyama M, Torri H, et al. Prevalence of Lyme Borrelia on tick collected in Shizuoka prefecture. Kansensh?gaku zasshi. 1995;69(3):324. doi: 10.11150/kansenshogakuzasshi1970.69.324
146	Kurita, 1995	1995	Japan	Honshu	Shizuoka	Mt. Fuji		Nishi-usuzuka	35.347	138.74	April	1993	November	1994	Ixodes	persulcatus	Nymphs	Active	Dragging / Flagging			7	Kurita T, Kawabata H, Yamada K, Suzuki H, Akiyama M, Torri H, et al. Prevalence of Lyme Borrelia on tick collected in Shizuoka prefecture. Kansensh?gaku zasshi. 1995;69(3):324. doi: 10.11150/kansenshogakuzasshi1970.69.324
147	Kurita, 1995	1995	Japan	Honshu	Shizuoka	Mt. Fuji		Nishi-usuzuka	35.347	138.74	April	1993	November	1994	Ixodes	ovatus	Nymphs	Active	Dragging / Flagging			0	Kurita T, Kawabata H, Yamada K, Suzuki H, Akiyama M, Torri H, et al. Prevalence of Lyme Borrelia on tick collected in Shizuoka prefecture. Kansensh?gaku zasshi. 1995;69(3):324. doi: 10.11150/kansenshogakuzasshi1970.69.324
148	Kurita, 1995	1995	Japan	Honshu	Shizuoka	Mt. Fuji		Nishi-usuzuka	35.347	138.74	April	1993	November	1994	Haemaphysalis	flava	Adults	Active	Dragging / Flagging			0	Kurita T, Kawabata H, Yamada K, Suzuki H, Akiyama M, Torri H, et al. Prevalence of Lyme Borrelia on tick collected in Shizuoka prefecture. Kansensh?gaku zasshi. 1995;69(3):324. doi: 10.11150/kansenshogakuzasshi1970.69.324
149	Kurita, 1995	1995	Japan	Honshu	Shizuoka	Mt. Fuji		Higashi-usuzuka	35.347	138.74	April	1993	November	1994	Ixodes	ovatus	Adults	Active	Dragging / Flagging			47	Kurita T, Kawabata H, Yamada K, Suzuki H, Akiyama M, Torri H, et al. Prevalence of Lyme Borrelia on tick collected in Shizuoka prefecture. Kansensh?gaku zasshi. 1995;69(3):324. doi: 10.11150/kansenshogakuzasshi1970.69.324
150	Kurita, 1995	1995	Japan	Honshu	Shizuoka	Mt. Fuji		Higashi-usuzuka	35.347	138.74	April	1993	November	1994	Ixodes	persulcatus	Adults	Active	Dragging / Flagging			5	Kurita T, Kawabata H, Yamada K, Suzuki H, Akiyama M, Torri H, et al. Prevalence of Lyme Borrelia on tick collected in Shizuoka prefecture. Kansensh?gaku zasshi. 1995;69(3):324. doi: 10.11150/kansenshogakuzasshi1970.69.324
151	Kurita, 1995	1995	Japan	Honshu	Shizuoka	Mt. Fuji		Higashi-usuzuka	35.347	138.74	April	1993	November	1994	Ixodes	persulcatus	Nymphs	Active	Dragging / Flagging			23	Kurita T, Kawabata H, Yamada K, Suzuki H, Akiyama M, Torri H, et al. Prevalence of Lyme Borrelia on tick collected in Shizuoka prefecture. Kansensh?gaku zasshi. 1995;69(3):324. doi: 10.11150/kansenshogakuzasshi1970.69.324
152	Kurita, 1995	1995	Japan	Honshu	Shizuoka	Mt. Fuji		Higashi-usuzuka	35.347	138.74	April	1993	November	1994	Ixodes	ovatus	Nymphs	Active	Dragging / Flagging			0	Kurita T, Kawabata H, Yamada K, Suzuki H, Akiyama M, Torri H, et al. Prevalence of Lyme Borrelia on tick collected in Shizuoka prefecture. Kansensh?gaku zasshi. 1995;69(3):324. doi: 10.11150/kansenshogakuzasshi1970.69.324
153	Kurita, 1995	1995	Japan	Honshu	Shizuoka	Mt. Fuji		Higashi-usuzuka	35.347	138.74	April	1993	November	1994	Haemaphysalis	flava	Adults	Active	Dragging / Flagging			0	Kurita T, Kawabata H, Yamada K, Suzuki H, Akiyama M, Torri H, et al. Prevalence of Lyme Borrelia on tick collected in Shizuoka prefecture. Kansensh?gaku zasshi. 1995;69(3):324. doi: 10.11150/kansenshogakuzasshi1970.69.324
154	Kurita, 1995	1995	Japan	Honshu	Shizuoka	Mt. Fuji		Higashi-usuzuka	35.347	138.74	April	1993	November	1994	Haemaphysalis	flava	Nymphs	Active	Dragging / Flagging			0	Kurita T, Kawabata H, Yamada K, Suzuki H, Akiyama M, Torri H, et al. Prevalence of Lyme Borrelia on tick collected in Shizuoka prefecture. Kansensh?gaku zasshi. 1995;69(3):324. doi: 10.11150/kansenshogakuzasshi1970.69.324
155	Kurita, 1995	1995	Japan	Honshu	Shizuoka	Mt. Fuji		Takahachi	35.347	138.74	April	1993	November	1994	Ixodes	ovatus	Adults	Active	Dragging / Flagging			41	Kurita T, Kawabata H, Yamada K, Suzuki H, Akiyama M, Torri H, et al. Prevalence of Lyme Borrelia on tick collected in Shizuoka prefecture. Kansensh?gaku zasshi. 1995;69(3):324. doi: 10.11150/kansenshogakuzasshi1970.69.324
156	Kurita, 1995	1995	Japan	Honshu	Shizuoka	Mt. Fuji		Takahachi	35.347	138.74	April	1993	November	1994	Ixodes	persulcatus	Adults	Active	Dragging / Flagging			23	Kurita T, Kawabata H, Yamada K, Suzuki H, Akiyama M, Torri H, et al. Prevalence of Lyme Borrelia on tick collected in Shizuoka prefecture. Kansensh?gaku zasshi. 1995;69(3):324. doi: 10.11150/kansenshogakuzasshi1970.69.324
157	Kurita, 1995	1995	Japan	Honshu	Shizuoka	Mt. Fuji		Takahachi	35.347	138.74	April	1993	November	1994	Ixodes	persulcatus	Nymphs	Active	Dragging / Flagging			55	Kurita T, Kawabata H, Yamada K, Suzuki H, Akiyama M, Torri H, et al. Prevalence of Lyme Borrelia on tick collected in Shizuoka prefecture. Kansensh?gaku zasshi. 1995;69(3):324. doi: 10.11150/kansenshogakuzasshi1970.69.324
158	Kurita, 1995	1995	Japan	Honshu	Shizuoka	Mt. Fuji		Takahachi	35.347	138.74	April	1993	November	1994	Ixodes	ovatus	Nymphs	Active	Dragging / Flagging			0	Kurita T, Kawabata H, Yamada K, Suzuki H, Akiyama M, Torri H, et al. Prevalence of Lyme Borrelia on tick collected in Shizuoka prefecture. Kansensh?gaku zasshi. 1995;69(3):324. doi: 10.11150/kansenshogakuzasshi1970.69.324
159	Kurita, 1995	1995	Japan	Honshu	Shizuoka	Mt. Fuji		Takahachi	35.347	138.74	April	1993	November	1994	Haemaphysalis	flava	Adults	Active	Dragging / Flagging			0	Kurita T, Kawabata H, Yamada K, Suzuki H, Akiyama M, Torri H, et al. Prevalence of Lyme Borrelia on tick collected in Shizuoka prefecture. Kansensh?gaku zasshi. 1995;69(3):324. doi: 10.11150/kansenshogakuzasshi1970.69.324
160	Kurita, 1995	1995	Japan	Honshu	Shizuoka	Mt. Fuji		Takahachi	35.347	138.74	April	1993	November	1994	Haemaphysalis	flava	Nymphs	Active	Dragging / Flagging			0	Kurita T, Kawabata H, Yamada K, Suzuki H, Akiyama M, Torri H, et al. Prevalence of Lyme Borrelia on tick collected in Shizuoka prefecture. Kansensh?gaku zasshi. 1995;69(3):324. doi: 10.11150/kansenshogakuzasshi1970.69.324
161	Kurita, 1995	1995	Japan	Honshu	Shizuoka	Mt. Fuji		Jukaidai	35.347	138.74	April	1993	November	1994	Ixodes	ovatus	Adults	Active	Dragging / Flagging			4	Kurita T, Kawabata H, Yamada K, Suzuki H, Akiyama M, Torri H, et al. Prevalence of Lyme Borrelia on tick collected in Shizuoka prefecture. Kansensh?gaku zasshi. 1995;69(3):324. doi: 10.11150/kansenshogakuzasshi1970.69.324
162	Kurita, 1995	1995	Japan	Honshu	Shizuoka	Mt. Fuji		Jukaidai	35.347	138.74	April	1993	November	1994	Ixodes	persulcatus	Adults	Active	Dragging / Flagging			3	Kurita T, Kawabata H, Yamada K, Suzuki H, Akiyama M, Torri H, et al. Prevalence of Lyme Borrelia on tick collected in Shizuoka prefecture. Kansensh?gaku zasshi. 1995;69(3):324. doi: 10.11150/kansenshogakuzasshi1970.69.324
163	Kurita, 1995	1995	Japan	Honshu	Shizuoka	Mt. Fuji		Jukaidai	35.347	138.74	April	1993	November	1994	Ixodes	persulcatus	Nymphs	Active	Dragging / Flagging			10	Kurita T, Kawabata H, Yamada K, Suzuki H, Akiyama M, Torri H, et al. Prevalence of Lyme Borrelia on tick collected in Shizuoka prefecture. Kansensh?gaku zasshi. 1995;69(3):324. doi: 10.11150/kansenshogakuzasshi1970.69.324
164	Kurita, 1995	1995	Japan	Honshu	Shizuoka	Mt. Fuji		Jukaidai	35.347	138.74	April	1993	November	1994	Ixodes	ovatus	Nymphs	Active	Dragging / Flagging			0	Kurita T, Kawabata H, Yamada K, Suzuki H, Akiyama M, Torri H, et al. Prevalence of Lyme Borrelia on tick collected in Shizuoka prefecture. Kansensh?gaku zasshi. 1995;69(3):324. doi: 10.11150/kansenshogakuzasshi1970.69.324
165	Kurita, 1995	1995	Japan	Honshu	Shizuoka	Mt. Fuji		Jukaidai	35.347	138.74	April	1993	November	1994	Haemaphysalis	flava	Adults	Active	Dragging / Flagging			0	Kurita T, Kawabata H, Yamada K, Suzuki H, Akiyama M, Torri H, et al. Prevalence of Lyme Borrelia on tick collected in Shizuoka prefecture. Kansensh?gaku zasshi. 1995;69(3):324. doi: 10.11150/kansenshogakuzasshi1970.69.324
166	Kurita, 1995	1995	Japan	Honshu	Shizuoka	Mt. Fuji		Jukaidai	35.347	138.74	April	1993	November	1994	Haemaphysalis	flava	Nymphs	Active	Dragging / Flagging			0	Kurita T, Kawabata H, Yamada K, Suzuki H, Akiyama M, Torri H, et al. Prevalence of Lyme Borrelia on tick collected in Shizuoka prefecture. Kansensh?gaku zasshi. 1995;69(3):324. doi: 10.11150/kansenshogakuzasshi1970.69.324
167	Kurita, 1995	1995	Japan	Honshu	Shizuoka	Mt. Fuji		Ohsawadaira	35.347	138.74	April	1993	November	1994	Ixodes	persulcatus	Adults	Active	Dragging / Flagging			8	Kurita T, Kawabata H, Yamada K, Suzuki H, Akiyama M, Torri H, et al. Prevalence of Lyme Borrelia on tick collected in Shizuoka prefecture. Kansensh?gaku zasshi. 1995;69(3):324. doi: 10.11150/kansenshogakuzasshi1970.69.324
168	Kurita, 1995	1995	Japan	Honshu	Shizuoka	Mt. Fuji		Ohsawadaira	35.347	138.74	April	1993	November	1994	Ixodes	persulcatus	Nymphs	Active	Dragging / Flagging			13	Kurita T, Kawabata H, Yamada K, Suzuki H, Akiyama M, Torri H, et al. Prevalence of Lyme Borrelia on tick collected in Shizuoka prefecture. Kansensh?gaku zasshi. 1995;69(3):324. doi: 10.11150/kansenshogakuzasshi1970.69.324
169	Kurita, 1995	1995	Japan	Honshu	Shizuoka	Mt. Fuji		Ohsawadaira	35.347	138.74	April	1993	November	1994	Ixodes	ovatus	Adults	Active	Dragging / Flagging			0	Kurita T, Kawabata H, Yamada K, Suzuki H, Akiyama M, Torri H, et al. Prevalence of Lyme Borrelia on tick collected in Shizuoka prefecture. Kansensh?gaku zasshi. 1995;69(3):324. doi: 10.11150/kansenshogakuzasshi1970.69.324
170	Kurita, 1995	1995	Japan	Honshu	Shizuoka	Mt. Fuji		Ohsawadaira	35.347	138.74	April	1993	November	1994	Ixodes	ovatus	Nymphs	Active	Dragging / Flagging			0	Kurita T, Kawabata H, Yamada K, Suzuki H, Akiyama M, Torri H, et al. Prevalence of Lyme Borrelia on tick collected in Shizuoka prefecture. Kansensh?gaku zasshi. 1995;69(3):324. doi: 10.11150/kansenshogakuzasshi1970.69.324
171	Kurita, 1995	1995	Japan	Honshu	Shizuoka	Mt. Fuji		Ohsawadaira	35.347	138.74	April	1993	November	1994	Haemaphysalis	flava	Adults	Active	Dragging / Flagging			0	Kurita T, Kawabata H, Yamada K, Suzuki H, Akiyama M, Torri H, et al. Prevalence of Lyme Borrelia on tick collected in Shizuoka prefecture. Kansensh?gaku zasshi. 1995;69(3):324. doi: 10.11150/kansenshogakuzasshi1970.69.324
172	Kurita, 1995	1995	Japan	Honshu	Shizuoka	Mt. Fuji		Ohsawadaira	35.347	138.74	April	1993	November	1994	Haemaphysalis	flava	Nymphs	Active	Dragging / Flagging			0	Kurita T, Kawabata H, Yamada K, Suzuki H, Akiyama M, Torri H, et al. Prevalence of Lyme Borrelia on tick collected in Shizuoka prefecture. Kansensh?gaku zasshi. 1995;69(3):324. doi: 10.11150/kansenshogakuzasshi1970.69.324
173	Kurita, 1995	1995	Japan	Honshu	Shizuoka	Ryuzan			34.782	137.81	April	1993	November	1994	Ixodes	ovatus	Nymphs	Active	Dragging / Flagging			0	Kurita T, Kawabata H, Yamada K, Suzuki H, Akiyama M, Torri H, et al. Prevalence of Lyme Borrelia on tick collected in Shizuoka prefecture. Kansensh?gaku zasshi. 1995;69(3):324. doi: 10.11150/kansenshogakuzasshi1970.69.324
174	Kurita, 1995	1995	Japan	Honshu	Shizuoka	Ryuzan			34.782	137.81	April	1993	November	1994	Ixodes	persulcatus	Nymphs	Active	Dragging / Flagging			0	Kurita T, Kawabata H, Yamada K, Suzuki H, Akiyama M, Torri H, et al. Prevalence of Lyme Borrelia on tick collected in Shizuoka prefecture. Kansensh?gaku zasshi. 1995;69(3):324. doi: 10.11150/kansenshogakuzasshi1970.69.324
175	Kurita, 1995	1995	Japan	Honshu	Shizuoka	Ryuzan			34.782	137.81	April	1993	November	1994	Haemaphysalis	flava	Nymphs	Active	Trapping	Capricornis crispus		17	Kurita T, Kawabata H, Yamada K, Suzuki H, Akiyama M, Torri H, et al. Prevalence of Lyme Borrelia on tick collected in Shizuoka prefecture. Kansensh?gaku zasshi. 1995;69(3):324. doi: 10.11150/kansenshogakuzasshi1970.69.324
176	Kurita, 1995	1995	Japan	Honshu	Shizuoka	Sakuma			34.63	138.15	April	1993	November	1994	Ixodes	ovatus	Nymphs	Active	Dragging / Flagging			0	Kurita T, Kawabata H, Yamada K, Suzuki H, Akiyama M, Torri H, et al. Prevalence of Lyme Borrelia on tick collected in Shizuoka prefecture. Kansensh?gaku zasshi. 1995;69(3):324. doi: 10.11150/kansenshogakuzasshi1970.69.324
177	Kurita, 1995	1995	Japan	Honshu	Shizuoka	Sakuma			34.63	138.15	April	1993	November	1994	Ixodes	persulcatus	Adults	Active	Dragging / Flagging			0	Kurita T, Kawabata H, Yamada K, Suzuki H, Akiyama M, Torri H, et al. Prevalence of Lyme Borrelia on tick collected in Shizuoka prefecture. Kansensh?gaku zasshi. 1995;69(3):324. doi: 10.11150/kansenshogakuzasshi1970.69.324
178	Kurita, 1995	1995	Japan	Honshu	Shizuoka	Sakuma			34.63	138.15	April	1993	November	1994	Ixodes	persulcatus	Nymphs	Active	Dragging / Flagging			0	Kurita T, Kawabata H, Yamada K, Suzuki H, Akiyama M, Torri H, et al. Prevalence of Lyme Borrelia on tick collected in Shizuoka prefecture. Kansensh?gaku zasshi. 1995;69(3):324. doi: 10.11150/kansenshogakuzasshi1970.69.324
179	Kurita, 1995	1995	Japan	Honshu	Shizuoka	Sakuma			34.63	138.15	April	1993	November	1994	Haemaphysalis	flava	Adults	Active	Trapping	Capricornis crispus		10	Kurita T, Kawabata H, Yamada K, Suzuki H, Akiyama M, Torri H, et al. Prevalence of Lyme Borrelia on tick collected in Shizuoka prefecture. Kansensh?gaku zasshi. 1995;69(3):324. doi: 10.11150/kansenshogakuzasshi1970.69.324
180	Kurita, 1995	1995	Japan	Honshu	Shizuoka	Sakuma			34.63	138.15	April	1993	November	1994	Haemaphysalis	flava	Nymphs	Active	Trapping	Capricornis crispus		11	Kurita T, Kawabata H, Yamada K, Suzuki H, Akiyama M, Torri H, et al. Prevalence of Lyme Borrelia on tick collected in Shizuoka prefecture. Kansensh?gaku zasshi. 1995;69(3):324. doi: 10.11150/kansenshogakuzasshi1970.69.324
181	Kurita, 1995	1995	Japan	Honshu	Shizuoka	Sakuma			34.63	138.15	April	1993	November	1994	Ixodes	ovatus	Adults	Active	Trapping	Capricornis crispus		1	Kurita T, Kawabata H, Yamada K, Suzuki H, Akiyama M, Torri H, et al. Prevalence of Lyme Borrelia on tick collected in Shizuoka prefecture. Kansensh?gaku zasshi. 1995;69(3):324. doi: 10.11150/kansenshogakuzasshi1970.69.324
182	Kurita, 1995	1995	Japan	Honshu	Shizuoka	Sumatakyo			35.175	138.11	April	1993	November	1994	Haemaphysalis	flava	Adults	Active	Dragging / Flagging			2	Kurita T, Kawabata H, Yamada K, Suzuki H, Akiyama M, Torri H, et al. Prevalence of Lyme Borrelia on tick collected in Shizuoka prefecture. Kansensh?gaku zasshi. 1995;69(3):324. doi: 10.11150/kansenshogakuzasshi1970.69.324
183	Kurita, 1995	1995	Japan	Honshu	Shizuoka	Sumatakyo			35.175	138.11	April	1993	November	1994	Haemaphysalis	flava	Nymphs	Active	Dragging / Flagging			8	Kurita T, Kawabata H, Yamada K, Suzuki H, Akiyama M, Torri H, et al. Prevalence of Lyme Borrelia on tick collected in Shizuoka prefecture. Kansensh?gaku zasshi. 1995;69(3):324. doi: 10.11150/kansenshogakuzasshi1970.69.324
184	Kurita, 1995	1995	Japan	Honshu	Shizuoka	Sumatakyo			35.175	138.11	April	1993	November	1994	Ixodes	ovatus	Nymphs	Active	Dragging / Flagging			0	Kurita T, Kawabata H, Yamada K, Suzuki H, Akiyama M, Torri H, et al. Prevalence of Lyme Borrelia on tick collected in Shizuoka prefecture. Kansensh?gaku zasshi. 1995;69(3):324. doi: 10.11150/kansenshogakuzasshi1970.69.324
185	Kurita, 1995	1995	Japan	Honshu	Shizuoka	Sumatakyo			35.175	138.11	April	1993	November	1994	Ixodes	persulcatus	Adults	Active	Dragging / Flagging			0	Kurita T, Kawabata H, Yamada K, Suzuki H, Akiyama M, Torri H, et al. Prevalence of Lyme Borrelia on tick collected in Shizuoka prefecture. Kansensh?gaku zasshi. 1995;69(3):324. doi: 10.11150/kansenshogakuzasshi1970.69.324
186	Kurita, 1995	1995	Japan	Honshu	Shizuoka	Sumatakyo			35.175	138.11	April	1993	November	1994	Ixodes	persulcatus	Nymphs	Active	Dragging / Flagging			0	Kurita T, Kawabata H, Yamada K, Suzuki H, Akiyama M, Torri H, et al. Prevalence of Lyme Borrelia on tick collected in Shizuoka prefecture. Kansensh?gaku zasshi. 1995;69(3):324. doi: 10.11150/kansenshogakuzasshi1970.69.324
187	Kurita, 1995	1995	Japan	Honshu	Shizuoka	Sumatakyo			35.175	138.11	April	1993	November	1994	Ixodes	ovatus	Adults	Active	Dragging / Flagging			5	Kurita T, Kawabata H, Yamada K, Suzuki H, Akiyama M, Torri H, et al. Prevalence of Lyme Borrelia on tick collected in Shizuoka prefecture. Kansensh?gaku zasshi. 1995;69(3):324. doi: 10.11150/kansenshogakuzasshi1970.69.324
188	Fujita, 1996	1996	Japan		Kagoshima	Tokunoshima Island	Matsubara		27.773	128.94		1991		1994	Amblyomma	testudinarium	Adults	Active	Dragging / Flagging			0	Fujita H, Takada N, Tsuboi Y. Survey of ixodid ticks (Acarina : Ixodidae) and tick-borne spotted fever group rickettsiae in Tokunoshima Island, Japan. Med Entomol Zool. 1996;47(1):15-21. doi: 10.7601/mez.47.15
189	Fujita, 1996	1996	Japan		Kagoshima	Tokunoshima Island	Matsubara		27.773	128.94		1991		1994	Amblyomma	testudinarium	Nymphs	Active	Dragging / Flagging			0	Fujita H, Takada N, Tsuboi Y. Survey of ixodid ticks (Acarina : Ixodidae) and tick-borne spotted fever group rickettsiae in Tokunoshima Island, Japan. Med Entomol Zool. 1996;47(1):15-21. doi: 10.7601/mez.47.15
190	Fujita, 1996	1996	Japan		Kagoshima	Tokunoshima Island	Tete		27.773	128.94		1991		1994	Amblyomma	testudinarium	Adults	Active	Dragging / Flagging			0	Fujita H, Takada N, Tsuboi Y. Survey of ixodid ticks (Acarina : Ixodidae) and tick-borne spotted fever group rickettsiae in Tokunoshima Island, Japan. Med Entomol Zool. 1996;47(1):15-21. doi: 10.7601/mez.47.15
191	Fujita, 1996	1996	Japan		Kagoshima	Tokunoshima Island	Tete		27.773	128.94		1991		1994	Amblyomma	testudinarium	Nymphs	Active	Dragging / Flagging			1	Fujita H, Takada N, Tsuboi Y. Survey of ixodid ticks (Acarina : Ixodidae) and tick-borne spotted fever group rickettsiae in Tokunoshima Island, Japan. Med Entomol Zool. 1996;47(1):15-21. doi: 10.7601/mez.47.15
192	Fujita, 1996	1996	Japan		Kagoshima	Tokunoshima Island	San		27.773	128.94		1991		1994	Amblyomma	testudinarium	Adults	Active	Dragging / Flagging			0	Fujita H, Takada N, Tsuboi Y. Survey of ixodid ticks (Acarina : Ixodidae) and tick-borne spotted fever group rickettsiae in Tokunoshima Island, Japan. Med Entomol Zool. 1996;47(1):15-21. doi: 10.7601/mez.47.15
193	Fujita, 1996	1996	Japan		Kagoshima	Tokunoshima Island	San		27.773	128.94		1991		1994	Amblyomma	testudinarium	Nymphs	Active	Dragging / Flagging			0	Fujita H, Takada N, Tsuboi Y. Survey of ixodid ticks (Acarina : Ixodidae) and tick-borne spotted fever group rickettsiae in Tokunoshima Island, Japan. Med Entomol Zool. 1996;47(1):15-21. doi: 10.7601/mez.47.15
194	Fujita, 1996	1996	Japan		Kagoshima	Tokunoshima Island	Mt. Inokawadake		27.773	128.94		1991		1994	Amblyomma	testudinarium	Adults	Active	Dragging / Flagging			1	Fujita H, Takada N, Tsuboi Y. Survey of ixodid ticks (Acarina : Ixodidae) and tick-borne spotted fever group rickettsiae in Tokunoshima Island, Japan. Med Entomol Zool. 1996;47(1):15-21. doi: 10.7601/mez.47.15
195	Fujita, 1996	1996	Japan		Kagoshima	Tokunoshima Island	Mt. Inokawadake		27.773	128.94		1991		1994	Amblyomma	testudinarium	Nymphs	Active	Dragging / Flagging			1	Fujita H, Takada N, Tsuboi Y. Survey of ixodid ticks (Acarina : Ixodidae) and tick-borne spotted fever group rickettsiae in Tokunoshima Island, Japan. Med Entomol Zool. 1996;47(1):15-21. doi: 10.7601/mez.47.15
196	Fujita, 1996	1996	Japan		Kagoshima	Tokunoshima Island	Yonama		27.773	128.94		1991		1994	Dermacentor	taiwanensis	Adults	Active	Dragging / Flagging			0	Fujita H, Takada N, Tsuboi Y. Survey of ixodid ticks (Acarina : Ixodidae) and tick-borne spotted fever group rickettsiae in Tokunoshima Island, Japan. Med Entomol Zool. 1996;47(1):15-21. doi: 10.7601/mez.47.15
197	Fujita, 1996	1996	Japan		Kagoshima	Tokunoshima Island	Yonama		27.773	128.94		1991		1994	Dermacentor	taiwanensis	Nymphs	Active	Dragging / Flagging			0	Fujita H, Takada N, Tsuboi Y. Survey of ixodid ticks (Acarina : Ixodidae) and tick-borne spotted fever group rickettsiae in Tokunoshima Island, Japan. Med Entomol Zool. 1996;47(1):15-21. doi: 10.7601/mez.47.15
198	Fujita, 1996	1996	Japan		Kagoshima	Tokunoshima Island	San		27.773	128.94		1991		1994	Dermacentor	taiwanensis	Adults	Active	Dragging / Flagging			0	Fujita H, Takada N, Tsuboi Y. Survey of ixodid ticks (Acarina : Ixodidae) and tick-borne spotted fever group rickettsiae in Tokunoshima Island, Japan. Med Entomol Zool. 1996;47(1):15-21. doi: 10.7601/mez.47.15
199	Fujita, 1996	1996	Japan		Kagoshima	Tokunoshima Island	San		27.773	128.94		1991		1994	Dermacentor	taiwanensis	Nymphs	Active	Dragging / Flagging			0	Fujita H, Takada N, Tsuboi Y. Survey of ixodid ticks (Acarina : Ixodidae) and tick-borne spotted fever group rickettsiae in Tokunoshima Island, Japan. Med Entomol Zool. 1996;47(1):15-21. doi: 10.7601/mez.47.15
200	Fujita, 1996	1996	Japan		Kagoshima	Tokunoshima Island	Mt. Inokawadake		27.773	128.94		1991		1994	Dermacentor	taiwanensis	Adults	Active	Dragging / Flagging			1	Fujita H, Takada N, Tsuboi Y. Survey of ixodid ticks (Acarina : Ixodidae) and tick-borne spotted fever group rickettsiae in Tokunoshima Island, Japan. Med Entomol Zool. 1996;47(1):15-21. doi: 10.7601/mez.47.15
201	Fujita, 1996	1996	Japan		Kagoshima	Tokunoshima Island	Mt. Inokawadake		27.773	128.94		1991		1994	Dermacentor	taiwanensis	Nymphs	Active	Dragging / Flagging			0	Fujita H, Takada N, Tsuboi Y. Survey of ixodid ticks (Acarina : Ixodidae) and tick-borne spotted fever group rickettsiae in Tokunoshima Island, Japan. Med Entomol Zool. 1996;47(1):15-21. doi: 10.7601/mez.47.15
202	Fujita, 1996	1996	Japan		Kagoshima	Tokunoshima Island	Kamine dam		27.773	128.94		1991		1994	Dermacentor	taiwanensis	Adults	Active	Dragging / Flagging			0	Fujita H, Takada N, Tsuboi Y. Survey of ixodid ticks (Acarina : Ixodidae) and tick-borne spotted fever group rickettsiae in Tokunoshima Island, Japan. Med Entomol Zool. 1996;47(1):15-21. doi: 10.7601/mez.47.15
203	Fujita, 1996	1996	Japan		Kagoshima	Tokunoshima Island	Kamine dam		27.773	128.94		1991		1994	Dermacentor	taiwanensis	Nymphs	Active	Dragging / Flagging			0	Fujita H, Takada N, Tsuboi Y. Survey of ixodid ticks (Acarina : Ixodidae) and tick-borne spotted fever group rickettsiae in Tokunoshima Island, Japan. Med Entomol Zool. 1996;47(1):15-21. doi: 10.7601/mez.47.15
204	Fujita, 1996	1996	Japan		Kagoshima	Tokunoshima Island	Yonama		27.773	128.94		1991		1994	Haemaphysalis	formosensis	Adults	Active	Dragging / Flagging			1	Fujita H, Takada N, Tsuboi Y. Survey of ixodid ticks (Acarina : Ixodidae) and tick-borne spotted fever group rickettsiae in Tokunoshima Island, Japan. Med Entomol Zool. 1996;47(1):15-21. doi: 10.7601/mez.47.15
205	Fujita, 1996	1996	Japan		Kagoshima	Tokunoshima Island	Yonama		27.773	128.94		1991		1994	Haemaphysalis	formosensis	Nymphs	Active	Dragging / Flagging			4	Fujita H, Takada N, Tsuboi Y. Survey of ixodid ticks (Acarina : Ixodidae) and tick-borne spotted fever group rickettsiae in Tokunoshima Island, Japan. Med Entomol Zool. 1996;47(1):15-21. doi: 10.7601/mez.47.15
206	Fujita, 1996	1996	Japan		Kagoshima	Tokunoshima Island	Matsubara		27.773	128.94		1991		1994	Haemaphysalis	formosensis	Adults	Active	Dragging / Flagging			8	Fujita H, Takada N, Tsuboi Y. Survey of ixodid ticks (Acarina : Ixodidae) and tick-borne spotted fever group rickettsiae in Tokunoshima Island, Japan. Med Entomol Zool. 1996;47(1):15-21. doi: 10.7601/mez.47.15
207	Fujita, 1996	1996	Japan		Kagoshima	Tokunoshima Island	Matsubara		27.773	128.94		1991		1994	Haemaphysalis	formosensis	Nymphs	Active	Dragging / Flagging			12	Fujita H, Takada N, Tsuboi Y. Survey of ixodid ticks (Acarina : Ixodidae) and tick-borne spotted fever group rickettsiae in Tokunoshima Island, Japan. Med Entomol Zool. 1996;47(1):15-21. doi: 10.7601/mez.47.15
208	Fujita, 1996	1996	Japan		Kagoshima	Tokunoshima Island	Mt. Fugusuku		27.773	128.94		1991		1994	Haemaphysalis	formosensis	Adults	Active	Dragging / Flagging			0	Fujita H, Takada N, Tsuboi Y. Survey of ixodid ticks (Acarina : Ixodidae) and tick-borne spotted fever group rickettsiae in Tokunoshima Island, Japan. Med Entomol Zool. 1996;47(1):15-21. doi: 10.7601/mez.47.15
209	Fujita, 1996	1996	Japan		Kagoshima	Tokunoshima Island	Mt. Fugusuku		27.773	128.94		1991		1994	Haemaphysalis	formosensis	Nymphs	Active	Dragging / Flagging			1	Fujita H, Takada N, Tsuboi Y. Survey of ixodid ticks (Acarina : Ixodidae) and tick-borne spotted fever group rickettsiae in Tokunoshima Island, Japan. Med Entomol Zool. 1996;47(1):15-21. doi: 10.7601/mez.47.15
210	Fujita, 1996	1996	Japan		Kagoshima	Tokunoshima Island	San		27.773	128.94		1991		1994	Haemaphysalis	formosensis	Adults	Active	Dragging / Flagging			3	Fujita H, Takada N, Tsuboi Y. Survey of ixodid ticks (Acarina : Ixodidae) and tick-borne spotted fever group rickettsiae in Tokunoshima Island, Japan. Med Entomol Zool. 1996;47(1):15-21. doi: 10.7601/mez.47.15
211	Fujita, 1996	1996	Japan		Kagoshima	Tokunoshima Island	San		27.773	128.94		1991		1994	Haemaphysalis	formosensis	Nymphs	Active	Dragging / Flagging			2	Fujita H, Takada N, Tsuboi Y. Survey of ixodid ticks (Acarina : Ixodidae) and tick-borne spotted fever group rickettsiae in Tokunoshima Island, Japan. Med Entomol Zool. 1996;47(1):15-21. doi: 10.7601/mez.47.15
212	Fujita, 1996	1996	Japan		Kagoshima	Tokunoshima Island	Mt. Inokawadake		27.773	128.94		1991		1994	Haemaphysalis	formosensis	Adults	Active	Dragging / Flagging			0	Fujita H, Takada N, Tsuboi Y. Survey of ixodid ticks (Acarina : Ixodidae) and tick-borne spotted fever group rickettsiae in Tokunoshima Island, Japan. Med Entomol Zool. 1996;47(1):15-21. doi: 10.7601/mez.47.15
213	Fujita, 1996	1996	Japan		Kagoshima	Tokunoshima Island	Mt. Inokawadake		27.773	128.94		1991		1994	Haemaphysalis	formosensis	Nymphs	Active	Dragging / Flagging			11	Fujita H, Takada N, Tsuboi Y. Survey of ixodid ticks (Acarina : Ixodidae) and tick-borne spotted fever group rickettsiae in Tokunoshima Island, Japan. Med Entomol Zool. 1996;47(1):15-21. doi: 10.7601/mez.47.15
214	Fujita, 1996	1996	Japan		Kagoshima	Tokunoshima Island	Kamine dam		27.773	128.94		1991		1994	Haemaphysalis	formosensis	Adults	Active	Dragging / Flagging			0	Fujita H, Takada N, Tsuboi Y. Survey of ixodid ticks (Acarina : Ixodidae) and tick-borne spotted fever group rickettsiae in Tokunoshima Island, Japan. Med Entomol Zool. 1996;47(1):15-21. doi: 10.7601/mez.47.15
215	Fujita, 1996	1996	Japan		Kagoshima	Tokunoshima Island	Kamine dam		27.773	128.94		1991		1994	Haemaphysalis	formosensis	Nymphs	Active	Dragging / Flagging			0	Fujita H, Takada N, Tsuboi Y. Survey of ixodid ticks (Acarina : Ixodidae) and tick-borne spotted fever group rickettsiae in Tokunoshima Island, Japan. Med Entomol Zool. 1996;47(1):15-21. doi: 10.7601/mez.47.15
216	Fujita, 1996	1996	Japan		Kagoshima	Tokunoshima Island	Mt. Hagedake		27.773	128.94		1991		1994	Haemaphysalis	formosensis	Adults	Active	Dragging / Flagging			1	Fujita H, Takada N, Tsuboi Y. Survey of ixodid ticks (Acarina : Ixodidae) and tick-borne spotted fever group rickettsiae in Tokunoshima Island, Japan. Med Entomol Zool. 1996;47(1):15-21. doi: 10.7601/mez.47.15
217	Fujita, 1996	1996	Japan		Kagoshima	Tokunoshima Island	Mt. Hagedake		27.773	128.94		1991		1994	Haemaphysalis	formosensis	Nymphs	Active	Dragging / Flagging			1	Fujita H, Takada N, Tsuboi Y. Survey of ixodid ticks (Acarina : Ixodidae) and tick-borne spotted fever group rickettsiae in Tokunoshima Island, Japan. Med Entomol Zool. 1996;47(1):15-21. doi: 10.7601/mez.47.15
218	Fujita, 1996	1996	Japan		Kagoshima	Tokunoshima Island	San		27.773	128.94		1991		1994	Haemaphysalis	hystricis	Adults	Active	Dragging / Flagging			0	Fujita H, Takada N, Tsuboi Y. Survey of ixodid ticks (Acarina : Ixodidae) and tick-borne spotted fever group rickettsiae in Tokunoshima Island, Japan. Med Entomol Zool. 1996;47(1):15-21. doi: 10.7601/mez.47.15
219	Fujita, 1996	1996	Japan		Kagoshima	Tokunoshima Island	San		27.773	128.94		1991		1994	Haemaphysalis	hystricis	Nymphs	Active	Dragging / Flagging			1	Fujita H, Takada N, Tsuboi Y. Survey of ixodid ticks (Acarina : Ixodidae) and tick-borne spotted fever group rickettsiae in Tokunoshima Island, Japan. Med Entomol Zool. 1996;47(1):15-21. doi: 10.7601/mez.47.15
220	Fujita, 1996	1996	Japan		Kagoshima	Tokunoshima Island	Mt. Inokawadake		27.773	128.94		1991		1994	Haemaphysalis	hystricis	Adults	Active	Dragging / Flagging			3	Fujita H, Takada N, Tsuboi Y. Survey of ixodid ticks (Acarina : Ixodidae) and tick-borne spotted fever group rickettsiae in Tokunoshima Island, Japan. Med Entomol Zool. 1996;47(1):15-21. doi: 10.7601/mez.47.15
221	Fujita, 1996	1996	Japan		Kagoshima	Tokunoshima Island	Mt. Inokawadake		27.773	128.94		1991		1994	Haemaphysalis	hystricis	Nymphs	Active	Dragging / Flagging			8	Fujita H, Takada N, Tsuboi Y. Survey of ixodid ticks (Acarina : Ixodidae) and tick-borne spotted fever group rickettsiae in Tokunoshima Island, Japan. Med Entomol Zool. 1996;47(1):15-21. doi: 10.7601/mez.47.15
222	Fujita, 1996	1996	Japan		Kagoshima	Tokunoshima Island	Mt. Hagedake		27.773	128.94		1991		1994	Haemaphysalis	hystricis	Adults	Active	Dragging / Flagging			4	Fujita H, Takada N, Tsuboi Y. Survey of ixodid ticks (Acarina : Ixodidae) and tick-borne spotted fever group rickettsiae in Tokunoshima Island, Japan. Med Entomol Zool. 1996;47(1):15-21. doi: 10.7601/mez.47.15
223	Fujita, 1996	1996	Japan		Kagoshima	Tokunoshima Island	Mt. Hagedake		27.773	128.94		1991		1994	Haemaphysalis	hystricis	Nymphs	Active	Dragging / Flagging			3	Fujita H, Takada N, Tsuboi Y. Survey of ixodid ticks (Acarina : Ixodidae) and tick-borne spotted fever group rickettsiae in Tokunoshima Island, Japan. Med Entomol Zool. 1996;47(1):15-21. doi: 10.7601/mez.47.15
224	Fujita, 1996	1996	Japan		Kagoshima	Tokunoshima Island	Matsubara		27.773	128.94		1991		1994	Amblyomma	testudinarium	Adults	Passive	Trapping	Sus riukiuanus		2	Fujita H, Takada N, Tsuboi Y. Survey of ixodid ticks (Acarina : Ixodidae) and tick-borne spotted fever group rickettsiae in Tokunoshima Island, Japan. Med Entomol Zool. 1996;47(1):15-21. doi: 10.7601/mez.47.15
225	Fujita, 1996	1996	Japan		Kagoshima	Tokunoshima Island	Matsubara		27.773	128.94		1991		1994	Amblyomma	testudinarium	Nymphs	Passive	Trapping	Sus riukiuanus		0	Fujita H, Takada N, Tsuboi Y. Survey of ixodid ticks (Acarina : Ixodidae) and tick-borne spotted fever group rickettsiae in Tokunoshima Island, Japan. Med Entomol Zool. 1996;47(1):15-21. doi: 10.7601/mez.47.15
226	Fujita, 1996	1996	Japan		Kagoshima	Tokunoshima Island	Matsubara		27.773	128.94		1991		1994	Haemaphysalis	formosensis	Adults	Passive	Trapping	Sus riukiuanus		1	Fujita H, Takada N, Tsuboi Y. Survey of ixodid ticks (Acarina : Ixodidae) and tick-borne spotted fever group rickettsiae in Tokunoshima Island, Japan. Med Entomol Zool. 1996;47(1):15-21. doi: 10.7601/mez.47.15
227	Fujita, 1996	1996	Japan		Kagoshima	Tokunoshima Island	Matsubara		27.773	128.94		1991		1994	Haemaphysalis	formosensis	Nymphs	Passive	Trapping	Sus riukiuanus		1	Fujita H, Takada N, Tsuboi Y. Survey of ixodid ticks (Acarina : Ixodidae) and tick-borne spotted fever group rickettsiae in Tokunoshima Island, Japan. Med Entomol Zool. 1996;47(1):15-21. doi: 10.7601/mez.47.15
228	Nakao, 1996	1996	Japan	Honshu	Nagano	Kamikochi		Konashidaira	36.15	137.38	May	1993	May	1993	Ixodes	persulcatus	Adults	Active	Dragging / Flagging			100	Nakao M, Uchikawa K, Dewa H. Distribution of Borrelia species associated with Lyme disease in the subalpine forests of Nagano prefecture, Japan. Microbiol Immunol. 1996;40(4):307-311. doi:10.1111/j.1348-0421.1996.tb03351.x
229	Nakao, 1996	1996	Japan	Honshu	Nagano	Utsukushigahara		Sanjiro	36.12	138.06	May	1993	May	1993	Ixodes	persulcatus	Adults	Active	Dragging / Flagging			200	Nakao M, Uchikawa K, Dewa H. Distribution of Borrelia species associated with Lyme disease in the subalpine forests of Nagano prefecture, Japan. Microbiol Immunol. 1996;40(4):307-311. doi:10.1111/j.1348-0421.1996.tb03351.x
230	Miyamoto, 1997	1997	Japan	Hokkaido	Hokkaido	Nemuro			43.15	145.24	October	1995	October	1995	Ixodes	persulcatus	Nymphs	Active	Dragging / Flagging			45	Miyamoto K, Sato Y, Okada K, Fukunaga M, Sato F. Competence of a migratory bird, red-bellied thrush (Turdus chrysolaus), as an avian reservoir for the Lyme disease spirochetes in Japan. Acta Trop. 1997;65(1):43-51. doi:10.1016/s0001-706x(97)00651-7
231	Miyamoto, 1997	1997	Japan	Hokkaido	Hokkaido	Nemuro			43.15	145.24	October	1995	October	1995	Ixodes	persulcatus	Nymphs	Active	Dragging / Flagging			14	Miyamoto K, Sato Y, Okada K, Fukunaga M, Sato F. Competence of a migratory bird, red-bellied thrush (Turdus chrysolaus), as an avian reservoir for the Lyme disease spirochetes in Japan. Acta Trop. 1997;65(1):43-51. doi:10.1016/s0001-706x(97)00651-7
232	Miyamoto, 1997	1997	Japan	Hokkaido	Hokkaido	Nemuro			43.15	145.24	October	1995	October	1995	Ixodes	persulcatus	Nymphs	Active	Dragging / Flagging			1	Miyamoto K, Sato Y, Okada K, Fukunaga M, Sato F. Competence of a migratory bird, red-bellied thrush (Turdus chrysolaus), as an avian reservoir for the Lyme disease spirochetes in Japan. Acta Trop. 1997;65(1):43-51. doi:10.1016/s0001-706x(97)00651-7
233	Miyamoto, 1997	1997	Japan	Hokkaido	Hokkaido	Nemuro			43.15	145.24	October	1995	October	1995	Ixodes	persulcatus	Nymphs	Active	Dragging / Flagging			1	Miyamoto K, Sato Y, Okada K, Fukunaga M, Sato F. Competence of a migratory bird, red-bellied thrush (Turdus chrysolaus), as an avian reservoir for the Lyme disease spirochetes in Japan. Acta Trop. 1997;65(1):43-51. doi:10.1016/s0001-706x(97)00651-7
234	Nakao, 1997	1997	Japan	Kyushu	Saga	Cape Hato			33.556	129.84	April	1991	July	1995	Amblyomma	testudinarium	Adults	Active	Dragging / Flagging			0	Nakao M, Takada N. Survey of tick fauna in the Kyushu mainland, Japan. Med Entomol Zool. 1997;48(1):39-44.
235	Nakao, 1997	1997	Japan	Kyushu	Saga	Cape Hato			33.556	129.84	April	1991	July	1995	Dermacentor	taiwanensis	Adults	Active	Dragging / Flagging			0	Nakao M, Takada N. Survey of tick fauna in the Kyushu mainland, Japan. Med Entomol Zool. 1997;48(1):39-44.
236	Nakao, 1997	1997	Japan	Kyushu	Saga	Cape Hato			33.556	129.84	April	1991	July	1995	Haemaphysalis	flava	Adults	Active	Dragging / Flagging			36	Nakao M, Takada N. Survey of tick fauna in the Kyushu mainland, Japan. Med Entomol Zool. 1997;48(1):39-44.
237	Nakao, 1997	1997	Japan	Kyushu	Saga	Cape Hato			33.556	129.84	April	1991	July	1995	Haemaphysalis	kitaokai	Adults	Active	Dragging / Flagging			0	Nakao M, Takada N. Survey of tick fauna in the Kyushu mainland, Japan. Med Entomol Zool. 1997;48(1):39-44.
238	Nakao, 1997	1997	Japan	Kyushu	Saga	Cape Hato			33.556	129.84	April	1991	July	1995	Haemaphysalis	formosensis	Adults	Active	Dragging / Flagging			0	Nakao M, Takada N. Survey of tick fauna in the Kyushu mainland, Japan. Med Entomol Zool. 1997;48(1):39-44.
239	Nakao, 1997	1997	Japan	Kyushu	Saga	Cape Hato			33.556	129.84	April	1991	July	1995	Haemaphysalis	megaspinosa	Adults	Active	Dragging / Flagging			0	Nakao M, Takada N. Survey of tick fauna in the Kyushu mainland, Japan. Med Entomol Zool. 1997;48(1):39-44.
240	Nakao, 1997	1997	Japan	Kyushu	Saga	Cape Hato			33.556	129.84	April	1991	July	1995	Haemaphysalis	hystricis	Adults	Active	Dragging / Flagging			0	Nakao M, Takada N. Survey of tick fauna in the Kyushu mainland, Japan. Med Entomol Zool. 1997;48(1):39-44.
241	Nakao, 1997	1997	Japan	Kyushu	Saga	Cape Hato			33.556	129.84	April	1991	July	1995	Ixodes	ovatus	Adults	Active	Dragging / Flagging			0	Nakao M, Takada N. Survey of tick fauna in the Kyushu mainland, Japan. Med Entomol Zool. 1997;48(1):39-44.
242	Nakao, 1997	1997	Japan	Kyushu	Saga	Cape Hato			33.556	129.84	April	1991	July	1995	Ixodes	persulcatus	Adults	Active	Dragging / Flagging			0	Nakao M, Takada N. Survey of tick fauna in the Kyushu mainland, Japan. Med Entomol Zool. 1997;48(1):39-44.
243	Nakao, 1997	1997	Japan	Kyushu	Miyazaki	Cape Toi			31.37	131.34	April	1991	July	1995	Amblyomma	testudinarium	Adults	Active	Dragging / Flagging			15	Nakao M, Takada N. Survey of tick fauna in the Kyushu mainland, Japan. Med Entomol Zool. 1997;48(1):39-44.
244	Nakao, 1997	1997	Japan	Kyushu	Miyazaki	Cape Toi			31.37	131.34	April	1991	July	1995	Dermacentor	taiwanensis	Adults	Active	Dragging / Flagging			0	Nakao M, Takada N. Survey of tick fauna in the Kyushu mainland, Japan. Med Entomol Zool. 1997;48(1):39-44.
245	Nakao, 1997	1997	Japan	Kyushu	Miyazaki	Cape Toi			31.37	131.34	April	1991	July	1995	Haemaphysalis	flava	Adults	Active	Dragging / Flagging			12	Nakao M, Takada N. Survey of tick fauna in the Kyushu mainland, Japan. Med Entomol Zool. 1997;48(1):39-44.
246	Nakao, 1997	1997	Japan	Kyushu	Miyazaki	Cape Toi			31.37	131.34	April	1991	July	1995	Haemaphysalis	kitaokai	Adults	Active	Dragging / Flagging			0	Nakao M, Takada N. Survey of tick fauna in the Kyushu mainland, Japan. Med Entomol Zool. 1997;48(1):39-44.
247	Nakao, 1997	1997	Japan	Kyushu	Miyazaki	Cape Toi			31.37	131.34	April	1991	July	1995	Haemaphysalis	formosensis	Adults	Active	Dragging / Flagging			367	Nakao M, Takada N. Survey of tick fauna in the Kyushu mainland, Japan. Med Entomol Zool. 1997;48(1):39-44.
248	Nakao, 1997	1997	Japan	Kyushu	Miyazaki	Cape Toi			31.37	131.34	April	1991	July	1995	Haemaphysalis	megaspinosa	Adults	Active	Dragging / Flagging			12	Nakao M, Takada N. Survey of tick fauna in the Kyushu mainland, Japan. Med Entomol Zool. 1997;48(1):39-44.
249	Nakao, 1997	1997	Japan	Kyushu	Miyazaki	Cape Toi			31.37	131.34	April	1991	July	1995	Haemaphysalis	hystricis	Adults	Active	Dragging / Flagging			3	Nakao M, Takada N. Survey of tick fauna in the Kyushu mainland, Japan. Med Entomol Zool. 1997;48(1):39-44.
250	Nakao, 1997	1997	Japan	Kyushu	Miyazaki	Cape Toi			31.37	131.34	April	1991	July	1995	Ixodes	ovatus	Adults	Active	Dragging / Flagging			0	Nakao M, Takada N. Survey of tick fauna in the Kyushu mainland, Japan. Med Entomol Zool. 1997;48(1):39-44.
251	Nakao, 1997	1997	Japan	Kyushu	Miyazaki	Cape Toi			31.37	131.34	April	1991	July	1995	Ixodes	persulcatus	Adults	Active	Dragging / Flagging			0	Nakao M, Takada N. Survey of tick fauna in the Kyushu mainland, Japan. Med Entomol Zool. 1997;48(1):39-44.
252	Nakao, 1997	1997	Japan	Kyushu	Kumamoto	Kyushu Central Mountains			32.268	130.5	April	1991	July	1995	Amblyomma	testudinarium	Adults	Active	Dragging / Flagging			0	Nakao M, Takada N. Survey of tick fauna in the Kyushu mainland, Japan. Med Entomol Zool. 1997;48(1):39-44.
253	Nakao, 1997	1997	Japan	Kyushu	Kumamoto	Kyushu Central Mountains			32.268	130.5	April	1991	July	1995	Dermacentor	taiwanensis	Adults	Active	Dragging / Flagging			0	Nakao M, Takada N. Survey of tick fauna in the Kyushu mainland, Japan. Med Entomol Zool. 1997;48(1):39-44.
254	Nakao, 1997	1997	Japan	Kyushu	Kumamoto	Kyushu Central Mountains			32.268	130.5	April	1991	July	1995	Haemaphysalis	flava	Adults	Active	Dragging / Flagging			38	Nakao M, Takada N. Survey of tick fauna in the Kyushu mainland, Japan. Med Entomol Zool. 1997;48(1):39-44.
255	Nakao, 1997	1997	Japan	Kyushu	Kumamoto	Kyushu Central Mountains			32.268	130.5	April	1991	July	1995	Haemaphysalis	kitaokai	Adults	Active	Dragging / Flagging			78	Nakao M, Takada N. Survey of tick fauna in the Kyushu mainland, Japan. Med Entomol Zool. 1997;48(1):39-44.
256	Nakao, 1997	1997	Japan	Kyushu	Kumamoto	Kyushu Central Mountains			32.268	130.5	April	1991	July	1995	Haemaphysalis	formosensis	Adults	Active	Dragging / Flagging			0	Nakao M, Takada N. Survey of tick fauna in the Kyushu mainland, Japan. Med Entomol Zool. 1997;48(1):39-44.
257	Nakao, 1997	1997	Japan	Kyushu	Kumamoto	Kyushu Central Mountains			32.268	130.5	April	1991	July	1995	Haemaphysalis	megaspinosa	Adults	Active	Dragging / Flagging			6	Nakao M, Takada N. Survey of tick fauna in the Kyushu mainland, Japan. Med Entomol Zool. 1997;48(1):39-44.
258	Nakao, 1997	1997	Japan	Kyushu	Kumamoto	Kyushu Central Mountains			32.268	130.5	April	1991	July	1995	Haemaphysalis	hystricis	Adults	Active	Dragging / Flagging			0	Nakao M, Takada N. Survey of tick fauna in the Kyushu mainland, Japan. Med Entomol Zool. 1997;48(1):39-44.
259	Nakao, 1997	1997	Japan	Kyushu	Kumamoto	Kyushu Central Mountains			32.268	130.5	April	1991	July	1995	Ixodes	ovatus	Adults	Active	Dragging / Flagging			18	Nakao M, Takada N. Survey of tick fauna in the Kyushu mainland, Japan. Med Entomol Zool. 1997;48(1):39-44.
260	Nakao, 1997	1997	Japan	Kyushu	Kumamoto	Kyushu Central Mountains			32.268	130.5	April	1991	July	1995	Ixodes	persulcatus	Adults	Active	Dragging / Flagging			0	Nakao M, Takada N. Survey of tick fauna in the Kyushu mainland, Japan. Med Entomol Zool. 1997;48(1):39-44.
261	Nakao, 1997	1997	Japan	Kyushu	Kumamoto	Mt. Aso			32.898	131.08	April	1991	July	1995	Amblyomma	testudinarium	Adults	Active	Dragging / Flagging			0	Nakao M, Takada N. Survey of tick fauna in the Kyushu mainland, Japan. Med Entomol Zool. 1997;48(1):39-44.
262	Nakao, 1997	1997	Japan	Kyushu	Kumamoto	Mt. Aso			32.898	131.08	April	1991	July	1995	Dermacentor	taiwanensis	Adults	Active	Dragging / Flagging			0	Nakao M, Takada N. Survey of tick fauna in the Kyushu mainland, Japan. Med Entomol Zool. 1997;48(1):39-44.
263	Nakao, 1997	1997	Japan	Kyushu	Kumamoto	Mt. Aso			32.898	131.08	April	1991	July	1995	Haemaphysalis	flava	Adults	Active	Dragging / Flagging			5	Nakao M, Takada N. Survey of tick fauna in the Kyushu mainland, Japan. Med Entomol Zool. 1997;48(1):39-44.
264	Nakao, 1997	1997	Japan	Kyushu	Kumamoto	Mt. Aso			32.898	131.08	April	1991	July	1995	Haemaphysalis	kitaokai	Adults	Active	Dragging / Flagging			0	Nakao M, Takada N. Survey of tick fauna in the Kyushu mainland, Japan. Med Entomol Zool. 1997;48(1):39-44.
265	Nakao, 1997	1997	Japan	Kyushu	Kumamoto	Mt. Aso			32.898	131.08	April	1991	July	1995	Haemaphysalis	formosensis	Adults	Active	Dragging / Flagging			0	Nakao M, Takada N. Survey of tick fauna in the Kyushu mainland, Japan. Med Entomol Zool. 1997;48(1):39-44.
266	Nakao, 1997	1997	Japan	Kyushu	Kumamoto	Mt. Aso			32.898	131.08	April	1991	July	1995	Haemaphysalis	megaspinosa	Adults	Active	Dragging / Flagging			0	Nakao M, Takada N. Survey of tick fauna in the Kyushu mainland, Japan. Med Entomol Zool. 1997;48(1):39-44.
267	Nakao, 1997	1997	Japan	Kyushu	Kumamoto	Mt. Aso			32.898	131.08	April	1991	July	1995	Haemaphysalis	hystricis	Adults	Active	Dragging / Flagging			0	Nakao M, Takada N. Survey of tick fauna in the Kyushu mainland, Japan. Med Entomol Zool. 1997;48(1):39-44.
268	Nakao, 1997	1997	Japan	Kyushu	Kumamoto	Mt. Aso			32.898	131.08	April	1991	July	1995	Ixodes	ovatus	Adults	Active	Dragging / Flagging			5	Nakao M, Takada N. Survey of tick fauna in the Kyushu mainland, Japan. Med Entomol Zool. 1997;48(1):39-44.
269	Nakao, 1997	1997	Japan	Kyushu	Kumamoto	Mt. Aso			32.898	131.08	April	1991	July	1995	Ixodes	persulcatus	Adults	Active	Dragging / Flagging			0	Nakao M, Takada N. Survey of tick fauna in the Kyushu mainland, Japan. Med Entomol Zool. 1997;48(1):39-44.
270	Nakao, 1997	1997	Japan	Kyushu	Miyazaki	Mt. Ichibusa			32.311	131.1	April	1991	July	1995	Amblyomma	testudinarium	Adults	Active	Dragging / Flagging			0	Nakao M, Takada N. Survey of tick fauna in the Kyushu mainland, Japan. Med Entomol Zool. 1997;48(1):39-44.
271	Nakao, 1997	1997	Japan	Kyushu	Miyazaki	Mt. Ichibusa			32.311	131.1	April	1991	July	1995	Dermacentor	taiwanensis	Adults	Active	Dragging / Flagging			1	Nakao M, Takada N. Survey of tick fauna in the Kyushu mainland, Japan. Med Entomol Zool. 1997;48(1):39-44.
272	Nakao, 1997	1997	Japan	Kyushu	Miyazaki	Mt. Ichibusa			32.311	131.1	April	1991	July	1995	Haemaphysalis	flava	Adults	Active	Dragging / Flagging			6	Nakao M, Takada N. Survey of tick fauna in the Kyushu mainland, Japan. Med Entomol Zool. 1997;48(1):39-44.
273	Nakao, 1997	1997	Japan	Kyushu	Miyazaki	Mt. Ichibusa			32.311	131.1	April	1991	July	1995	Haemaphysalis	kitaokai	Adults	Active	Dragging / Flagging			55	Nakao M, Takada N. Survey of tick fauna in the Kyushu mainland, Japan. Med Entomol Zool. 1997;48(1):39-44.
274	Nakao, 1997	1997	Japan	Kyushu	Miyazaki	Mt. Ichibusa			32.311	131.1	April	1991	July	1995	Haemaphysalis	formosensis	Adults	Active	Dragging / Flagging			0	Nakao M, Takada N. Survey of tick fauna in the Kyushu mainland, Japan. Med Entomol Zool. 1997;48(1):39-44.
275	Nakao, 1997	1997	Japan	Kyushu	Miyazaki	Mt. Ichibusa			32.311	131.1	April	1991	July	1995	Haemaphysalis	megaspinosa	Adults	Active	Dragging / Flagging			3	Nakao M, Takada N. Survey of tick fauna in the Kyushu mainland, Japan. Med Entomol Zool. 1997;48(1):39-44.
276	Nakao, 1997	1997	Japan	Kyushu	Miyazaki	Mt. Ichibusa			32.311	131.1	April	1991	July	1995	Haemaphysalis	hystricis	Adults	Active	Dragging / Flagging			0	Nakao M, Takada N. Survey of tick fauna in the Kyushu mainland, Japan. Med Entomol Zool. 1997;48(1):39-44.
277	Nakao, 1997	1997	Japan	Kyushu	Miyazaki	Mt. Ichibusa			32.311	131.1	April	1991	July	1995	Ixodes	ovatus	Adults	Active	Dragging / Flagging			25	Nakao M, Takada N. Survey of tick fauna in the Kyushu mainland, Japan. Med Entomol Zool. 1997;48(1):39-44.
278	Nakao, 1997	1997	Japan	Kyushu	Miyazaki	Mt. Ichibusa			32.311	131.1	April	1991	July	1995	Ixodes	persulcatus	Adults	Active	Dragging / Flagging			0	Nakao M, Takada N. Survey of tick fauna in the Kyushu mainland, Japan. Med Entomol Zool. 1997;48(1):39-44.
279	Nakao, 1997	1997	Japan	Kyushu	Kagoshima	Mt. Kirishima			31.74	130.76	April	1991	July	1995	Amblyomma	testudinarium	Adults	Active	Dragging / Flagging			0	Nakao M, Takada N. Survey of tick fauna in the Kyushu mainland, Japan. Med Entomol Zool. 1997;48(1):39-44.
280	Nakao, 1997	1997	Japan	Kyushu	Kagoshima	Mt. Kirishima			31.74	130.76	April	1991	July	1995	Dermacentor	taiwanensis	Adults	Active	Dragging / Flagging			0	Nakao M, Takada N. Survey of tick fauna in the Kyushu mainland, Japan. Med Entomol Zool. 1997;48(1):39-44.
281	Nakao, 1997	1997	Japan	Kyushu	Kagoshima	Mt. Kirishima			31.74	130.76	April	1991	July	1995	Haemaphysalis	flava	Adults	Active	Dragging / Flagging			244	Nakao M, Takada N. Survey of tick fauna in the Kyushu mainland, Japan. Med Entomol Zool. 1997;48(1):39-44.
282	Nakao, 1997	1997	Japan	Kyushu	Kagoshima	Mt. Kirishima			31.74	130.76	April	1991	July	1995	Haemaphysalis	kitaokai	Adults	Active	Dragging / Flagging			40	Nakao M, Takada N. Survey of tick fauna in the Kyushu mainland, Japan. Med Entomol Zool. 1997;48(1):39-44.
283	Nakao, 1997	1997	Japan	Kyushu	Kagoshima	Mt. Kirishima			31.74	130.76	April	1991	July	1995	Haemaphysalis	formosensis	Adults	Active	Dragging / Flagging			0	Nakao M, Takada N. Survey of tick fauna in the Kyushu mainland, Japan. Med Entomol Zool. 1997;48(1):39-44.
284	Nakao, 1997	1997	Japan	Kyushu	Kagoshima	Mt. Kirishima			31.74	130.76	April	1991	July	1995	Haemaphysalis	megaspinosa	Adults	Active	Dragging / Flagging			24	Nakao M, Takada N. Survey of tick fauna in the Kyushu mainland, Japan. Med Entomol Zool. 1997;48(1):39-44.
285	Nakao, 1997	1997	Japan	Kyushu	Kagoshima	Mt. Kirishima			31.74	130.76	April	1991	July	1995	Haemaphysalis	hystricis	Adults	Active	Dragging / Flagging			0	Nakao M, Takada N. Survey of tick fauna in the Kyushu mainland, Japan. Med Entomol Zool. 1997;48(1):39-44.
286	Nakao, 1997	1997	Japan	Kyushu	Kagoshima	Mt. Kirishima			31.74	130.76	April	1991	July	1995	Ixodes	ovatus	Adults	Active	Dragging / Flagging			4	Nakao M, Takada N. Survey of tick fauna in the Kyushu mainland, Japan. Med Entomol Zool. 1997;48(1):39-44.
287	Nakao, 1997	1997	Japan	Kyushu	Kagoshima	Mt. Kirishima			31.74	130.76	April	1991	July	1995	Ixodes	persulcatus	Adults	Active	Dragging / Flagging			0	Nakao M, Takada N. Survey of tick fauna in the Kyushu mainland, Japan. Med Entomol Zool. 1997;48(1):39-44.
288	Nakao, 1997	1997	Japan	Kyushu	Oita	Mt. Kuju			33.083	131.25	April	1991	July	1995	Amblyomma	testudinarium	Adults	Active	Dragging / Flagging			0	Nakao M, Takada N. Survey of tick fauna in the Kyushu mainland, Japan. Med Entomol Zool. 1997;48(1):39-44.
289	Nakao, 1997	1997	Japan	Kyushu	Oita	Mt. Kuju			33.083	131.25	April	1991	July	1995	Dermacentor	taiwanensis	Adults	Active	Dragging / Flagging			0	Nakao M, Takada N. Survey of tick fauna in the Kyushu mainland, Japan. Med Entomol Zool. 1997;48(1):39-44.
290	Nakao, 1997	1997	Japan	Kyushu	Oita	Mt. Kuju			33.083	131.25	April	1991	July	1995	Haemaphysalis	flava	Adults	Active	Dragging / Flagging			94	Nakao M, Takada N. Survey of tick fauna in the Kyushu mainland, Japan. Med Entomol Zool. 1997;48(1):39-44.
291	Nakao, 1997	1997	Japan	Kyushu	Oita	Mt. Kuju			33.083	131.25	April	1991	July	1995	Haemaphysalis	kitaokai	Adults	Active	Dragging / Flagging			0	Nakao M, Takada N. Survey of tick fauna in the Kyushu mainland, Japan. Med Entomol Zool. 1997;48(1):39-44.
292	Nakao, 1997	1997	Japan	Kyushu	Oita	Mt. Kuju			33.083	131.25	April	1991	July	1995	Haemaphysalis	formosensis	Adults	Active	Dragging / Flagging			0	Nakao M, Takada N. Survey of tick fauna in the Kyushu mainland, Japan. Med Entomol Zool. 1997;48(1):39-44.
293	Nakao, 1997	1997	Japan	Kyushu	Oita	Mt. Kuju			33.083	131.25	April	1991	July	1995	Haemaphysalis	megaspinosa	Adults	Active	Dragging / Flagging			0	Nakao M, Takada N. Survey of tick fauna in the Kyushu mainland, Japan. Med Entomol Zool. 1997;48(1):39-44.
294	Nakao, 1997	1997	Japan	Kyushu	Oita	Mt. Kuju			33.083	131.25	April	1991	July	1995	Haemaphysalis	hystricis	Adults	Active	Dragging / Flagging			0	Nakao M, Takada N. Survey of tick fauna in the Kyushu mainland, Japan. Med Entomol Zool. 1997;48(1):39-44.
295	Nakao, 1997	1997	Japan	Kyushu	Oita	Mt. Kuju			33.083	131.25	April	1991	July	1995	Ixodes	ovatus	Adults	Active	Dragging / Flagging			675	Nakao M, Takada N. Survey of tick fauna in the Kyushu mainland, Japan. Med Entomol Zool. 1997;48(1):39-44.
296	Nakao, 1997	1997	Japan	Kyushu	Oita	Mt. Kuju			33.083	131.25	April	1991	July	1995	Ixodes	persulcatus	Adults	Active	Dragging / Flagging			58	Nakao M, Takada N. Survey of tick fauna in the Kyushu mainland, Japan. Med Entomol Zool. 1997;48(1):39-44.
297	Nakao, 1997	1997	Japan	Kyushu	Fukuoka	Mt. Sefuri			33.436	130.36	April	1991	July	1995	Amblyomma	testudinarium	Adults	Active	Dragging / Flagging			0	Nakao M, Takada N. Survey of tick fauna in the Kyushu mainland, Japan. Med Entomol Zool. 1997;48(1):39-44.
298	Nakao, 1997	1997	Japan	Kyushu	Fukuoka	Mt. Sefuri			33.436	130.36	April	1991	July	1995	Dermacentor	taiwanensis	Adults	Active	Dragging / Flagging			0	Nakao M, Takada N. Survey of tick fauna in the Kyushu mainland, Japan. Med Entomol Zool. 1997;48(1):39-44.
299	Nakao, 1997	1997	Japan	Kyushu	Fukuoka	Mt. Sefuri			33.436	130.36	April	1991	July	1995	Haemaphysalis	flava	Adults	Active	Dragging / Flagging			29	Nakao M, Takada N. Survey of tick fauna in the Kyushu mainland, Japan. Med Entomol Zool. 1997;48(1):39-44.
300	Nakao, 1997	1997	Japan	Kyushu	Fukuoka	Mt. Sefuri			33.436	130.36	April	1991	July	1995	Haemaphysalis	kitaokai	Adults	Active	Dragging / Flagging			0	Nakao M, Takada N. Survey of tick fauna in the Kyushu mainland, Japan. Med Entomol Zool. 1997;48(1):39-44.
301	Nakao, 1997	1997	Japan	Kyushu	Fukuoka	Mt. Sefuri			33.436	130.36	April	1991	July	1995	Haemaphysalis	formosensis	Adults	Active	Dragging / Flagging			0	Nakao M, Takada N. Survey of tick fauna in the Kyushu mainland, Japan. Med Entomol Zool. 1997;48(1):39-44.
302	Nakao, 1997	1997	Japan	Kyushu	Fukuoka	Mt. Sefuri			33.436	130.36	April	1991	July	1995	Haemaphysalis	megaspinosa	Adults	Active	Dragging / Flagging			0	Nakao M, Takada N. Survey of tick fauna in the Kyushu mainland, Japan. Med Entomol Zool. 1997;48(1):39-44.
303	Nakao, 1997	1997	Japan	Kyushu	Fukuoka	Mt. Sefuri			33.436	130.36	April	1991	July	1995	Haemaphysalis	hystricis	Adults	Active	Dragging / Flagging			0	Nakao M, Takada N. Survey of tick fauna in the Kyushu mainland, Japan. Med Entomol Zool. 1997;48(1):39-44.
304	Nakao, 1997	1997	Japan	Kyushu	Fukuoka	Mt. Sefuri			33.436	130.36	April	1991	July	1995	Ixodes	ovatus	Adults	Active	Dragging / Flagging			103	Nakao M, Takada N. Survey of tick fauna in the Kyushu mainland, Japan. Med Entomol Zool. 1997;48(1):39-44.
305	Nakao, 1997	1997	Japan	Kyushu	Fukuoka	Mt. Sefuri			33.436	130.36	April	1991	July	1995	Ixodes	persulcatus	Adults	Active	Dragging / Flagging			0	Nakao M, Takada N. Survey of tick fauna in the Kyushu mainland, Japan. Med Entomol Zool. 1997;48(1):39-44.
306	Nakao, 1997	1997	Japan	Kyushu	Miyazaki	Mt. Sobo			31.907	131.42	April	1991	July	1995	Amblyomma	testudinarium	Adults	Active	Dragging / Flagging			0	Nakao M, Takada N. Survey of tick fauna in the Kyushu mainland, Japan. Med Entomol Zool. 1997;48(1):39-44.
307	Nakao, 1997	1997	Japan	Kyushu	Miyazaki	Mt. Sobo			31.907	131.42	April	1991	July	1995	Dermacentor	taiwanensis	Adults	Active	Dragging / Flagging			0	Nakao M, Takada N. Survey of tick fauna in the Kyushu mainland, Japan. Med Entomol Zool. 1997;48(1):39-44.
308	Nakao, 1997	1997	Japan	Kyushu	Miyazaki	Mt. Sobo			31.907	131.42	April	1991	July	1995	Haemaphysalis	flava	Adults	Active	Dragging / Flagging			35	Nakao M, Takada N. Survey of tick fauna in the Kyushu mainland, Japan. Med Entomol Zool. 1997;48(1):39-44.
309	Nakao, 1997	1997	Japan	Kyushu	Miyazaki	Mt. Sobo			31.907	131.42	April	1991	July	1995	Haemaphysalis	kitaokai	Adults	Active	Dragging / Flagging			948	Nakao M, Takada N. Survey of tick fauna in the Kyushu mainland, Japan. Med Entomol Zool. 1997;48(1):39-44.
310	Nakao, 1997	1997	Japan	Kyushu	Miyazaki	Mt. Sobo			31.907	131.42	April	1991	July	1995	Haemaphysalis	formosensis	Adults	Active	Dragging / Flagging			0	Nakao M, Takada N. Survey of tick fauna in the Kyushu mainland, Japan. Med Entomol Zool. 1997;48(1):39-44.
311	Nakao, 1997	1997	Japan	Kyushu	Miyazaki	Mt. Sobo			31.907	131.42	April	1991	July	1995	Haemaphysalis	megaspinosa	Adults	Active	Dragging / Flagging			41	Nakao M, Takada N. Survey of tick fauna in the Kyushu mainland, Japan. Med Entomol Zool. 1997;48(1):39-44.
312	Nakao, 1997	1997	Japan	Kyushu	Miyazaki	Mt. Sobo			31.907	131.42	April	1991	July	1995	Haemaphysalis	hystricis	Adults	Active	Dragging / Flagging			0	Nakao M, Takada N. Survey of tick fauna in the Kyushu mainland, Japan. Med Entomol Zool. 1997;48(1):39-44.
313	Nakao, 1997	1997	Japan	Kyushu	Miyazaki	Mt. Sobo			31.907	131.42	April	1991	July	1995	Ixodes	ovatus	Adults	Active	Dragging / Flagging			104	Nakao M, Takada N. Survey of tick fauna in the Kyushu mainland, Japan. Med Entomol Zool. 1997;48(1):39-44.
314	Nakao, 1997	1997	Japan	Kyushu	Miyazaki	Mt. Sobo			31.907	131.42	April	1991	July	1995	Ixodes	persulcatus	Adults	Active	Dragging / Flagging			0	Nakao M, Takada N. Survey of tick fauna in the Kyushu mainland, Japan. Med Entomol Zool. 1997;48(1):39-44.
315	Nakao, 1997	1997	Japan	Kyushu	Nagasaki	Mt. Taradake			32.652	128.76	April	1991	July	1995	Amblyomma	testudinarium	Adults	Active	Dragging / Flagging			0	Nakao M, Takada N. Survey of tick fauna in the Kyushu mainland, Japan. Med Entomol Zool. 1997;48(1):39-44.
316	Nakao, 1997	1997	Japan	Kyushu	Nagasaki	Mt. Taradake			32.652	128.76	April	1991	July	1995	Dermacentor	taiwanensis	Adults	Active	Dragging / Flagging			0	Nakao M, Takada N. Survey of tick fauna in the Kyushu mainland, Japan. Med Entomol Zool. 1997;48(1):39-44.
317	Nakao, 1997	1997	Japan	Kyushu	Nagasaki	Mt. Taradake			32.652	128.76	April	1991	July	1995	Haemaphysalis	flava	Adults	Active	Dragging / Flagging			3	Nakao M, Takada N. Survey of tick fauna in the Kyushu mainland, Japan. Med Entomol Zool. 1997;48(1):39-44.
318	Nakao, 1997	1997	Japan	Kyushu	Nagasaki	Mt. Taradake			32.652	128.76	April	1991	July	1995	Haemaphysalis	kitaokai	Adults	Active	Dragging / Flagging			0	Nakao M, Takada N. Survey of tick fauna in the Kyushu mainland, Japan. Med Entomol Zool. 1997;48(1):39-44.
319	Nakao, 1997	1997	Japan	Kyushu	Nagasaki	Mt. Taradake			32.652	128.76	April	1991	July	1995	Haemaphysalis	formosensis	Adults	Active	Dragging / Flagging			0	Nakao M, Takada N. Survey of tick fauna in the Kyushu mainland, Japan. Med Entomol Zool. 1997;48(1):39-44.
320	Nakao, 1997	1997	Japan	Kyushu	Nagasaki	Mt. Taradake			32.652	128.76	April	1991	July	1995	Haemaphysalis	megaspinosa	Adults	Active	Dragging / Flagging			0	Nakao M, Takada N. Survey of tick fauna in the Kyushu mainland, Japan. Med Entomol Zool. 1997;48(1):39-44.
321	Nakao, 1997	1997	Japan	Kyushu	Nagasaki	Mt. Taradake			32.652	128.76	April	1991	July	1995	Haemaphysalis	hystricis	Adults	Active	Dragging / Flagging			0	Nakao M, Takada N. Survey of tick fauna in the Kyushu mainland, Japan. Med Entomol Zool. 1997;48(1):39-44.
322	Nakao, 1997	1997	Japan	Kyushu	Nagasaki	Mt. Taradake			32.652	128.76	April	1991	July	1995	Ixodes	ovatus	Adults	Active	Dragging / Flagging			0	Nakao M, Takada N. Survey of tick fauna in the Kyushu mainland, Japan. Med Entomol Zool. 1997;48(1):39-44.
323	Nakao, 1997	1997	Japan	Kyushu	Nagasaki	Mt. Taradake			32.652	128.76	April	1991	July	1995	Ixodes	persulcatus	Adults	Active	Dragging / Flagging			0	Nakao M, Takada N. Survey of tick fauna in the Kyushu mainland, Japan. Med Entomol Zool. 1997;48(1):39-44.
324	Nakao, 1997	1997	Japan	Kyushu	Saga	Mt. Tenzan			33.339	130.14	April	1991	July	1995	Amblyomma	testudinarium	Adults	Active	Dragging / Flagging			0	Nakao M, Takada N. Survey of tick fauna in the Kyushu mainland, Japan. Med Entomol Zool. 1997;48(1):39-44.
325	Nakao, 1997	1997	Japan	Kyushu	Saga	Mt. Tenzan			33.339	130.14	April	1991	July	1995	Dermacentor	taiwanensis	Adults	Active	Dragging / Flagging			0	Nakao M, Takada N. Survey of tick fauna in the Kyushu mainland, Japan. Med Entomol Zool. 1997;48(1):39-44.
326	Nakao, 1997	1997	Japan	Kyushu	Saga	Mt. Tenzan			33.339	130.14	April	1991	July	1995	Haemaphysalis	flava	Adults	Active	Dragging / Flagging			17	Nakao M, Takada N. Survey of tick fauna in the Kyushu mainland, Japan. Med Entomol Zool. 1997;48(1):39-44.
327	Nakao, 1997	1997	Japan	Kyushu	Saga	Mt. Tenzan			33.339	130.14	April	1991	July	1995	Haemaphysalis	kitaokai	Adults	Active	Dragging / Flagging			0	Nakao M, Takada N. Survey of tick fauna in the Kyushu mainland, Japan. Med Entomol Zool. 1997;48(1):39-44.
328	Nakao, 1997	1997	Japan	Kyushu	Saga	Mt. Tenzan			33.339	130.14	April	1991	July	1995	Haemaphysalis	formosensis	Adults	Active	Dragging / Flagging			0	Nakao M, Takada N. Survey of tick fauna in the Kyushu mainland, Japan. Med Entomol Zool. 1997;48(1):39-44.
329	Nakao, 1997	1997	Japan	Kyushu	Saga	Mt. Tenzan			33.339	130.14	April	1991	July	1995	Haemaphysalis	megaspinosa	Adults	Active	Dragging / Flagging			0	Nakao M, Takada N. Survey of tick fauna in the Kyushu mainland, Japan. Med Entomol Zool. 1997;48(1):39-44.
330	Nakao, 1997	1997	Japan	Kyushu	Saga	Mt. Tenzan			33.339	130.14	April	1991	July	1995	Haemaphysalis	hystricis	Adults	Active	Dragging / Flagging			0	Nakao M, Takada N. Survey of tick fauna in the Kyushu mainland, Japan. Med Entomol Zool. 1997;48(1):39-44.
331	Nakao, 1997	1997	Japan	Kyushu	Saga	Mt. Tenzan			33.339	130.14	April	1991	July	1995	Ixodes	ovatus	Adults	Active	Dragging / Flagging			2	Nakao M, Takada N. Survey of tick fauna in the Kyushu mainland, Japan. Med Entomol Zool. 1997;48(1):39-44.
332	Nakao, 1997	1997	Japan	Kyushu	Saga	Mt. Tenzan			33.339	130.14	April	1991	July	1995	Ixodes	persulcatus	Adults	Active	Dragging / Flagging			0	Nakao M, Takada N. Survey of tick fauna in the Kyushu mainland, Japan. Med Entomol Zool. 1997;48(1):39-44.
333	Nakao, 1997	1997	Japan	Kyushu	Oita	Mt. Yufudake			33.283	131.39	April	1991	July	1995	Amblyomma	testudinarium	Adults	Active	Dragging / Flagging			0	Nakao M, Takada N. Survey of tick fauna in the Kyushu mainland, Japan. Med Entomol Zool. 1997;48(1):39-44.
334	Nakao, 1997	1997	Japan	Kyushu	Oita	Mt. Yufudake			33.283	131.39	April	1991	July	1995	Dermacentor	taiwanensis	Adults	Active	Dragging / Flagging			0	Nakao M, Takada N. Survey of tick fauna in the Kyushu mainland, Japan. Med Entomol Zool. 1997;48(1):39-44.
335	Nakao, 1997	1997	Japan	Kyushu	Oita	Mt. Yufudake			33.283	131.39	April	1991	July	1995	Haemaphysalis	flava	Adults	Active	Dragging / Flagging			11	Nakao M, Takada N. Survey of tick fauna in the Kyushu mainland, Japan. Med Entomol Zool. 1997;48(1):39-44.
336	Nakao, 1997	1997	Japan	Kyushu	Oita	Mt. Yufudake			33.283	131.39	April	1991	July	1995	Haemaphysalis	kitaokai	Adults	Active	Dragging / Flagging			186	Nakao M, Takada N. Survey of tick fauna in the Kyushu mainland, Japan. Med Entomol Zool. 1997;48(1):39-44.
337	Nakao, 1997	1997	Japan	Kyushu	Oita	Mt. Yufudake			33.283	131.39	April	1991	July	1995	Haemaphysalis	formosensis	Adults	Active	Dragging / Flagging			0	Nakao M, Takada N. Survey of tick fauna in the Kyushu mainland, Japan. Med Entomol Zool. 1997;48(1):39-44.
338	Nakao, 1997	1997	Japan	Kyushu	Oita	Mt. Yufudake			33.283	131.39	April	1991	July	1995	Haemaphysalis	megaspinosa	Adults	Active	Dragging / Flagging			0	Nakao M, Takada N. Survey of tick fauna in the Kyushu mainland, Japan. Med Entomol Zool. 1997;48(1):39-44.
339	Nakao, 1997	1997	Japan	Kyushu	Oita	Mt. Yufudake			33.283	131.39	April	1991	July	1995	Haemaphysalis	hystricis	Adults	Active	Dragging / Flagging			0	Nakao M, Takada N. Survey of tick fauna in the Kyushu mainland, Japan. Med Entomol Zool. 1997;48(1):39-44.
340	Nakao, 1997	1997	Japan	Kyushu	Oita	Mt. Yufudake			33.283	131.39	April	1991	July	1995	Ixodes	ovatus	Adults	Active	Dragging / Flagging			17	Nakao M, Takada N. Survey of tick fauna in the Kyushu mainland, Japan. Med Entomol Zool. 1997;48(1):39-44.
341	Nakao, 1997	1997	Japan	Kyushu	Oita	Mt. Yufudake			33.283	131.39	April	1991	July	1995	Ixodes	persulcatus	Adults	Active	Dragging / Flagging			0	Nakao M, Takada N. Survey of tick fauna in the Kyushu mainland, Japan. Med Entomol Zool. 1997;48(1):39-44.
342	Nakao, 1997	1997	Japan	Kyushu	Nagasaki	Northern Nagasaki			32.749	129.87	April	1991	July	1995	Amblyomma	testudinarium	Adults	Active	Dragging / Flagging			0	Nakao M, Takada N. Survey of tick fauna in the Kyushu mainland, Japan. Med Entomol Zool. 1997;48(1):39-44.
343	Nakao, 1997	1997	Japan	Kyushu	Nagasaki	Northern Nagasaki			32.749	129.87	April	1991	July	1995	Dermacentor	taiwanensis	Adults	Active	Dragging / Flagging			0	Nakao M, Takada N. Survey of tick fauna in the Kyushu mainland, Japan. Med Entomol Zool. 1997;48(1):39-44.
344	Nakao, 1997	1997	Japan	Kyushu	Nagasaki	Northern Nagasaki			32.749	129.87	April	1991	July	1995	Haemaphysalis	flava	Adults	Active	Dragging / Flagging			1	Nakao M, Takada N. Survey of tick fauna in the Kyushu mainland, Japan. Med Entomol Zool. 1997;48(1):39-44.
345	Nakao, 1997	1997	Japan	Kyushu	Nagasaki	Northern Nagasaki			32.749	129.87	April	1991	July	1995	Haemaphysalis	kitaokai	Adults	Active	Dragging / Flagging			0	Nakao M, Takada N. Survey of tick fauna in the Kyushu mainland, Japan. Med Entomol Zool. 1997;48(1):39-44.
346	Nakao, 1997	1997	Japan	Kyushu	Nagasaki	Northern Nagasaki			32.749	129.87	April	1991	July	1995	Haemaphysalis	formosensis	Adults	Active	Dragging / Flagging			0	Nakao M, Takada N. Survey of tick fauna in the Kyushu mainland, Japan. Med Entomol Zool. 1997;48(1):39-44.
347	Nakao, 1997	1997	Japan	Kyushu	Nagasaki	Northern Nagasaki			32.749	129.87	April	1991	July	1995	Haemaphysalis	megaspinosa	Adults	Active	Dragging / Flagging			0	Nakao M, Takada N. Survey of tick fauna in the Kyushu mainland, Japan. Med Entomol Zool. 1997;48(1):39-44.
348	Nakao, 1997	1997	Japan	Kyushu	Nagasaki	Northern Nagasaki			32.749	129.87	April	1991	July	1995	Haemaphysalis	hystricis	Adults	Active	Dragging / Flagging			0	Nakao M, Takada N. Survey of tick fauna in the Kyushu mainland, Japan. Med Entomol Zool. 1997;48(1):39-44.
349	Nakao, 1997	1997	Japan	Kyushu	Nagasaki	Northern Nagasaki			32.749	129.87	April	1991	July	1995	Ixodes	ovatus	Adults	Active	Dragging / Flagging			0	Nakao M, Takada N. Survey of tick fauna in the Kyushu mainland, Japan. Med Entomol Zool. 1997;48(1):39-44.
350	Nakao, 1997	1997	Japan	Kyushu	Nagasaki	Northern Nagasaki			32.749	129.87	April	1991	July	1995	Ixodes	persulcatus	Adults	Active	Dragging / Flagging			0	Nakao M, Takada N. Survey of tick fauna in the Kyushu mainland, Japan. Med Entomol Zool. 1997;48(1):39-44.
351	Nakao, 1997	1997	Japan	Kyushu	Fukuoka	Southern Fukuoka			33.59	130.4	April	1991	July	1995	Amblyomma	testudinarium	Adults	Active	Dragging / Flagging			0	Nakao M, Takada N. Survey of tick fauna in the Kyushu mainland, Japan. Med Entomol Zool. 1997;48(1):39-44.
352	Nakao, 1997	1997	Japan	Kyushu	Fukuoka	Southern Fukuoka			33.59	130.4	April	1991	July	1995	Dermacentor	taiwanensis	Adults	Active	Dragging / Flagging			0	Nakao M, Takada N. Survey of tick fauna in the Kyushu mainland, Japan. Med Entomol Zool. 1997;48(1):39-44.
353	Nakao, 1997	1997	Japan	Kyushu	Fukuoka	Southern Fukuoka			33.59	130.4	April	1991	July	1995	Haemaphysalis	flava	Adults	Active	Dragging / Flagging			4	Nakao M, Takada N. Survey of tick fauna in the Kyushu mainland, Japan. Med Entomol Zool. 1997;48(1):39-44.
354	Nakao, 1997	1997	Japan	Kyushu	Fukuoka	Southern Fukuoka			33.59	130.4	April	1991	July	1995	Haemaphysalis	kitaokai	Adults	Active	Dragging / Flagging			0	Nakao M, Takada N. Survey of tick fauna in the Kyushu mainland, Japan. Med Entomol Zool. 1997;48(1):39-44.
355	Nakao, 1997	1997	Japan	Kyushu	Fukuoka	Southern Fukuoka			33.59	130.4	April	1991	July	1995	Haemaphysalis	formosensis	Adults	Active	Dragging / Flagging			0	Nakao M, Takada N. Survey of tick fauna in the Kyushu mainland, Japan. Med Entomol Zool. 1997;48(1):39-44.
356	Nakao, 1997	1997	Japan	Kyushu	Fukuoka	Southern Fukuoka			33.59	130.4	April	1991	July	1995	Haemaphysalis	megaspinosa	Adults	Active	Dragging / Flagging			0	Nakao M, Takada N. Survey of tick fauna in the Kyushu mainland, Japan. Med Entomol Zool. 1997;48(1):39-44.
357	Nakao, 1997	1997	Japan	Kyushu	Fukuoka	Southern Fukuoka			33.59	130.4	April	1991	July	1995	Haemaphysalis	hystricis	Adults	Active	Dragging / Flagging			0	Nakao M, Takada N. Survey of tick fauna in the Kyushu mainland, Japan. Med Entomol Zool. 1997;48(1):39-44.
358	Nakao, 1997	1997	Japan	Kyushu	Fukuoka	Southern Fukuoka			33.59	130.4	April	1991	July	1995	Ixodes	ovatus	Adults	Active	Dragging / Flagging			2	Nakao M, Takada N. Survey of tick fauna in the Kyushu mainland, Japan. Med Entomol Zool. 1997;48(1):39-44.
359	Nakao, 1997	1997	Japan	Kyushu	Fukuoka	Southern Fukuoka			33.59	130.4	April	1991	July	1995	Ixodes	persulcatus	Adults	Active	Dragging / Flagging			0	Nakao M, Takada N. Survey of tick fauna in the Kyushu mainland, Japan. Med Entomol Zool. 1997;48(1):39-44.
360	Inokuma, 2002	2002	Japan		Yamaguchi	Toyota			35.093	137.3	August	1999	November	1999	Ixodes	ovatus	Adults	Passive	Trapping	Sika deer		0	Inokuma H, Fujimoto T, Hosoi E, et al. Tick infestation of sika deer (Cervus nippon) in the western part of Yamaguchi Prefecture, Japan. J Vet Med Sci. 2002;64(7):615-617. doi:10.1292/jvms.64.615
361	Inokuma, 2002	2002	Japan		Yamaguchi	Toyota			35.093	137.3	March	2000	July	2000	Ixodes	ovatus	Adults	Passive	Trapping	Sika deer		2	Inokuma H, Fujimoto T, Hosoi E, et al. Tick infestation of sika deer (Cervus nippon) in the western part of Yamaguchi Prefecture, Japan. J Vet Med Sci. 2002;64(7):615-617. doi:10.1292/jvms.64.615
362	Inayoshi, 2004	2004	Japan	Honshu	Shizuoka	Fuji City			35.161	138.67		2002		2002	Ixodes	ovatus	Adults	Active	Dragging / Flagging			40	Inayoshi M, Naitou H, Kawamori F, Masuzawa T, Ohashi N. Characterization of Ehrlichia species from Ixodes ovatus ticks at the foot of Mt. Fuji, Japan. Microbiol Immunol. 2004;48(10):737-745. doi:10.1111/j.1348-0421.2004.tb03599.x
363	Inayoshi, 2004	2004	Japan	Honshu	Shizuoka	Mt. Fuji			35.347	138.74		1998		1998	Ixodes	ovatus	Adults	Active	Dragging / Flagging			90	Inayoshi M, Naitou H, Kawamori F, Masuzawa T, Ohashi N. Characterization of Ehrlichia species from Ixodes ovatus ticks at the foot of Mt. Fuji, Japan. Microbiol Immunol. 2004;48(10):737-745. doi:10.1111/j.1348-0421.2004.tb03599.x
364	Inayoshi, 2004	2004	Japan	Honshu	Shizuoka	Mt. Fuji			35.347	138.74		1998		1998	Ixodes	persulcatus	Adults	Active	Dragging / Flagging			90	Inayoshi M, Naitou H, Kawamori F, Masuzawa T, Ohashi N. Characterization of Ehrlichia species from Ixodes ovatus ticks at the foot of Mt. Fuji, Japan. Microbiol Immunol. 2004;48(10):737-745. doi:10.1111/j.1348-0421.2004.tb03599.x
365	Inayoshi, 2004	2004	Japan	Honshu	Shizuoka	Mt. Fuji			35.347	138.74		2002		2002	Ixodes	ovatus	Adults	Active	Dragging / Flagging			138	Inayoshi M, Naitou H, Kawamori F, Masuzawa T, Ohashi N. Characterization of Ehrlichia species from Ixodes ovatus ticks at the foot of Mt. Fuji, Japan. Microbiol Immunol. 2004;48(10):737-745. doi:10.1111/j.1348-0421.2004.tb03599.x
366	Inayoshi, 2004	2004	Japan	Honshu	Shizuoka	Mt. Fuji			35.347	138.74		2002		2002	Ixodes	persulcatus	Adults	Active	Dragging / Flagging			12	Inayoshi M, Naitou H, Kawamori F, Masuzawa T, Ohashi N. Characterization of Ehrlichia species from Ixodes ovatus ticks at the foot of Mt. Fuji, Japan. Microbiol Immunol. 2004;48(10):737-745. doi:10.1111/j.1348-0421.2004.tb03599.x
367	Inayoshi, 2004	2004	Japan	Honshu	Shizuoka	Shizuoka City			34.975	138.38		2002		2002	Ixodes	ovatus	Adults	Active	Dragging / Flagging			20	Inayoshi M, Naitou H, Kawamori F, Masuzawa T, Ohashi N. Characterization of Ehrlichia species from Ixodes ovatus ticks at the foot of Mt. Fuji, Japan. Microbiol Immunol. 2004;48(10):737-745. doi:10.1111/j.1348-0421.2004.tb03599.x
368	Ohashi, 2005	2005	Japan	Honshu	Shizuoka	Mizugazuka			35.305	138.77		2003		2004	Ixodes	persulcatus	Total	Active	Dragging / Flagging			39	Ohashi N, Inayoshi M, Kitamura K, et al. Anaplasma phagocytophilum-infected ticks, Japan. Emerg Infect Dis. 2005;11(11):1780-1783. doi:10.3201/eid1111.050407
369	Ohashi, 2005	2005	Japan	Honshu	Shizuoka	Mizugazuka			35.305	138.77		2003		2004	Ixodes	ovatus	Total	Active	Dragging / Flagging			63	Ohashi N, Inayoshi M, Kitamura K, et al. Anaplasma phagocytophilum-infected ticks, Japan. Emerg Infect Dis. 2005;11(11):1780-1783. doi:10.3201/eid1111.050407
370	Ohashi, 2005	2005	Japan	Honshu	Shizuoka	Takabachi			34.709	137.72		2003		2004	Ixodes	persulcatus	Total	Active	Dragging / Flagging			33	Ohashi N, Inayoshi M, Kitamura K, et al. Anaplasma phagocytophilum-infected ticks, Japan. Emerg Infect Dis. 2005;11(11):1780-1783. doi:10.3201/eid1111.050407
371	Ohashi, 2005	2005	Japan	Honshu	Shizuoka	Takabachi			34.709	137.72		2003		2004	Ixodes	ovatus	Total	Active	Dragging / Flagging			65	Ohashi N, Inayoshi M, Kitamura K, et al. Anaplasma phagocytophilum-infected ticks, Japan. Emerg Infect Dis. 2005;11(11):1780-1783. doi:10.3201/eid1111.050407
372	Ohashi, 2005	2005	Japan	Honshu	Yamanashi	Tennyosan			35.664	138.56		2003		2004	Ixodes	persulcatus	Total	Active	Dragging / Flagging			6	Ohashi N, Inayoshi M, Kitamura K, et al. Anaplasma phagocytophilum-infected ticks, Japan. Emerg Infect Dis. 2005;11(11):1780-1783. doi:10.3201/eid1111.050407
373	Ohashi, 2005	2005	Japan	Honshu	Yamanashi	Tennyosan			35.664	138.56		2003		2004	Ixodes	ovatus	Total	Active	Dragging / Flagging			16	Ohashi N, Inayoshi M, Kitamura K, et al. Anaplasma phagocytophilum-infected ticks, Japan. Emerg Infect Dis. 2005;11(11):1780-1783. doi:10.3201/eid1111.050407
374	Ohashi, 2005	2005	Japan	Honshu	Nagano	Utsukushigahara			36.241	138.09		2003		2004	Ixodes	persulcatus	Total	Active	Dragging / Flagging			3	Ohashi N, Inayoshi M, Kitamura K, et al. Anaplasma phagocytophilum-infected ticks, Japan. Emerg Infect Dis. 2005;11(11):1780-1783. doi:10.3201/eid1111.050407
375	Ohashi, 2005	2005	Japan	Honshu	Nagano	Utsukushigahara			36.241	138.09		2003		2004	Ixodes	ovatus	Total	Active	Dragging / Flagging			3	Ohashi N, Inayoshi M, Kitamura K, et al. Anaplasma phagocytophilum-infected ticks, Japan. Emerg Infect Dis. 2005;11(11):1780-1783. doi:10.3201/eid1111.050407
376	Ohashi, 2005	2005	Japan	Honshu	Yamanashi	Utsukushinomori			35.868	138.4		2003		2004	Ixodes	persulcatus	Total	Active	Dragging / Flagging			33	Ohashi N, Inayoshi M, Kitamura K, et al. Anaplasma phagocytophilum-infected ticks, Japan. Emerg Infect Dis. 2005;11(11):1780-1783. doi:10.3201/eid1111.050407
377	Ohashi, 2005	2005	Japan	Honshu	Yamanashi	Utsukushinomori			35.868	138.4		2003		2004	Ixodes	ovatus	Total	Active	Dragging / Flagging			12	Ohashi N, Inayoshi M, Kitamura K, et al. Anaplasma phagocytophilum-infected ticks, Japan. Emerg Infect Dis. 2005;11(11):1780-1783. doi:10.3201/eid1111.050407
378	Noda, 2006	2006	Japan		Kagoshima	Kimotsuki-cho		Hami	31.344	130.94	April	2003	August	2005	Ixodes	ovatus	Adults	Active	Dragging / Flagging			10	Noda S, Yamamoto S. Detection of Japanese spotted fever rickettsiae DNA from ixodid ticks in Osumi Peninsula of Kagoshima Prefecture, Japan. Med Entomol Zool. 2006;57(4):273-277. doi:10.7601/mez.57.273
379	Noda, 2006	2006	Japan		Kagoshima	Kimotsuki-cho		Hami	31.344	130.94	April	2003	August	2005	Ixodes	ovatus	Nymphs	Active	Dragging / Flagging			0	Noda S, Yamamoto S. Detection of Japanese spotted fever rickettsiae DNA from ixodid ticks in Osumi Peninsula of Kagoshima Prefecture, Japan. Med Entomol Zool. 2006;57(4):273-277. doi:10.7601/mez.57.273
380	Noda, 2006	2006	Japan		Kagoshima	Kimotsuki-cho		Minamikata	31.344	130.94	April	2003	August	2005	Ixodes	ovatus	Adults	Active	Dragging / Flagging			10	Noda S, Yamamoto S. Detection of Japanese spotted fever rickettsiae DNA from ixodid ticks in Osumi Peninsula of Kagoshima Prefecture, Japan. Med Entomol Zool. 2006;57(4):273-277. doi:10.7601/mez.57.273
381	Noda, 2006	2006	Japan		Kagoshima	Kimotsuki-cho		Minamikata	31.344	130.94	April	2003	August	2005	Ixodes	ovatus	Nymphs	Active	Dragging / Flagging			0	Noda S, Yamamoto S. Detection of Japanese spotted fever rickettsiae DNA from ixodid ticks in Osumi Peninsula of Kagoshima Prefecture, Japan. Med Entomol Zool. 2006;57(4):273-277. doi:10.7601/mez.57.273
382	Noda, 2006	2006	Japan		Kagoshima	Kimotsuki-cho		Shintomi	31.344	130.94	April	2003	August	2005	Ixodes	ovatus	Adults	Active	Dragging / Flagging			3	Noda S, Yamamoto S. Detection of Japanese spotted fever rickettsiae DNA from ixodid ticks in Osumi Peninsula of Kagoshima Prefecture, Japan. Med Entomol Zool. 2006;57(4):273-277. doi:10.7601/mez.57.273
383	Noda, 2006	2006	Japan		Kagoshima	Kimotsuki-cho		Shintomi	31.344	130.94	April	2003	August	2005	Ixodes	ovatus	Nymphs	Active	Dragging / Flagging			0	Noda S, Yamamoto S. Detection of Japanese spotted fever rickettsiae DNA from ixodid ticks in Osumi Peninsula of Kagoshima Prefecture, Japan. Med Entomol Zool. 2006;57(4):273-277. doi:10.7601/mez.57.273
384	Noda, 2006	2006	Japan		Kagoshima	Kimotsuki-cho		Hami	31.344	130.94	April	2003	August	2005	Haemaphysalis	flava	Adults	Active	Dragging / Flagging			89	Noda S, Yamamoto S. Detection of Japanese spotted fever rickettsiae DNA from ixodid ticks in Osumi Peninsula of Kagoshima Prefecture, Japan. Med Entomol Zool. 2006;57(4):273-277. doi:10.7601/mez.57.273
385	Noda, 2006	2006	Japan		Kagoshima	Kimotsuki-cho		Hami	31.344	130.94	April	2003	August	2005	Haemaphysalis	flava	Nymphs	Active	Dragging / Flagging			275	Noda S, Yamamoto S. Detection of Japanese spotted fever rickettsiae DNA from ixodid ticks in Osumi Peninsula of Kagoshima Prefecture, Japan. Med Entomol Zool. 2006;57(4):273-277. doi:10.7601/mez.57.273
386	Noda, 2006	2006	Japan		Kagoshima	Kimotsuki-cho		Minamikata	31.344	130.94	April	2003	August	2005	Haemaphysalis	flava	Adults	Active	Dragging / Flagging			94	Noda S, Yamamoto S. Detection of Japanese spotted fever rickettsiae DNA from ixodid ticks in Osumi Peninsula of Kagoshima Prefecture, Japan. Med Entomol Zool. 2006;57(4):273-277. doi:10.7601/mez.57.273
387	Noda, 2006	2006	Japan		Kagoshima	Kimotsuki-cho		Minamikata	31.344	130.94	April	2003	August	2005	Haemaphysalis	flava	Nymphs	Active	Dragging / Flagging			354	Noda S, Yamamoto S. Detection of Japanese spotted fever rickettsiae DNA from ixodid ticks in Osumi Peninsula of Kagoshima Prefecture, Japan. Med Entomol Zool. 2006;57(4):273-277. doi:10.7601/mez.57.273
388	Noda, 2006	2006	Japan		Kagoshima	Kimotsuki-cho		Shintomi	31.344	130.94	April	2003	August	2005	Haemaphysalis	flava	Adults	Active	Dragging / Flagging			5	Noda S, Yamamoto S. Detection of Japanese spotted fever rickettsiae DNA from ixodid ticks in Osumi Peninsula of Kagoshima Prefecture, Japan. Med Entomol Zool. 2006;57(4):273-277. doi:10.7601/mez.57.273
389	Noda, 2006	2006	Japan		Kagoshima	Kimotsuki-cho		Shintomi	31.344	130.94	April	2003	August	2005	Haemaphysalis	flava	Nymphs	Active	Dragging / Flagging			33	Noda S, Yamamoto S. Detection of Japanese spotted fever rickettsiae DNA from ixodid ticks in Osumi Peninsula of Kagoshima Prefecture, Japan. Med Entomol Zool. 2006;57(4):273-277. doi:10.7601/mez.57.273
390	Noda, 2006	2006	Japan		Kagoshima	Kimotsuki-cho		Hami	31.344	130.94	April	2003	August	2005	Haemaphysalis	formosensis	Adults	Active	Dragging / Flagging			117	Noda S, Yamamoto S. Detection of Japanese spotted fever rickettsiae DNA from ixodid ticks in Osumi Peninsula of Kagoshima Prefecture, Japan. Med Entomol Zool. 2006;57(4):273-277. doi:10.7601/mez.57.273
391	Noda, 2006	2006	Japan		Kagoshima	Kimotsuki-cho		Hami	31.344	130.94	April	2003	August	2005	Haemaphysalis	formosensis	Nymphs	Active	Dragging / Flagging			879	Noda S, Yamamoto S. Detection of Japanese spotted fever rickettsiae DNA from ixodid ticks in Osumi Peninsula of Kagoshima Prefecture, Japan. Med Entomol Zool. 2006;57(4):273-277. doi:10.7601/mez.57.273
392	Noda, 2006	2006	Japan		Kagoshima	Kimotsuki-cho		Minamikata	31.344	130.94	April	2003	August	2005	Haemaphysalis	formosensis	Adults	Active	Dragging / Flagging			51	Noda S, Yamamoto S. Detection of Japanese spotted fever rickettsiae DNA from ixodid ticks in Osumi Peninsula of Kagoshima Prefecture, Japan. Med Entomol Zool. 2006;57(4):273-277. doi:10.7601/mez.57.273
393	Noda, 2006	2006	Japan		Kagoshima	Kimotsuki-cho		Minamikata	31.344	130.94	April	2003	August	2005	Haemaphysalis	formosensis	Nymphs	Active	Dragging / Flagging			675	Noda S, Yamamoto S. Detection of Japanese spotted fever rickettsiae DNA from ixodid ticks in Osumi Peninsula of Kagoshima Prefecture, Japan. Med Entomol Zool. 2006;57(4):273-277. doi:10.7601/mez.57.273
394	Noda, 2006	2006	Japan		Kagoshima	Kimotsuki-cho		Shintomi	31.344	130.94	April	2003	August	2005	Haemaphysalis	formosensis	Adults	Active	Dragging / Flagging			1	Noda S, Yamamoto S. Detection of Japanese spotted fever rickettsiae DNA from ixodid ticks in Osumi Peninsula of Kagoshima Prefecture, Japan. Med Entomol Zool. 2006;57(4):273-277. doi:10.7601/mez.57.273
395	Noda, 2006	2006	Japan		Kagoshima	Kimotsuki-cho		Shintomi	31.344	130.94	April	2003	August	2005	Haemaphysalis	formosensis	Nymphs	Active	Dragging / Flagging			33	Noda S, Yamamoto S. Detection of Japanese spotted fever rickettsiae DNA from ixodid ticks in Osumi Peninsula of Kagoshima Prefecture, Japan. Med Entomol Zool. 2006;57(4):273-277. doi:10.7601/mez.57.273
396	Noda, 2006	2006	Japan		Kagoshima	Kimotsuki-cho		Hami	31.344	130.94	April	2003	August	2005	Haemaphysalis	hystricis	Adults	Active	Dragging / Flagging			66	Noda S, Yamamoto S. Detection of Japanese spotted fever rickettsiae DNA from ixodid ticks in Osumi Peninsula of Kagoshima Prefecture, Japan. Med Entomol Zool. 2006;57(4):273-277. doi:10.7601/mez.57.273
397	Noda, 2006	2006	Japan		Kagoshima	Kimotsuki-cho		Hami	31.344	130.94	April	2003	August	2005	Haemaphysalis	hystricis	Nymphs	Active	Dragging / Flagging			47	Noda S, Yamamoto S. Detection of Japanese spotted fever rickettsiae DNA from ixodid ticks in Osumi Peninsula of Kagoshima Prefecture, Japan. Med Entomol Zool. 2006;57(4):273-277. doi:10.7601/mez.57.273
398	Noda, 2006	2006	Japan		Kagoshima	Kimotsuki-cho		Minamikata	31.344	130.94	April	2003	August	2005	Haemaphysalis	hystricis	Adults	Active	Dragging / Flagging			48	Noda S, Yamamoto S. Detection of Japanese spotted fever rickettsiae DNA from ixodid ticks in Osumi Peninsula of Kagoshima Prefecture, Japan. Med Entomol Zool. 2006;57(4):273-277. doi:10.7601/mez.57.273
399	Noda, 2006	2006	Japan		Kagoshima	Kimotsuki-cho		Minamikata	31.344	130.94	April	2003	August	2005	Haemaphysalis	hystricis	Nymphs	Active	Dragging / Flagging			70	Noda S, Yamamoto S. Detection of Japanese spotted fever rickettsiae DNA from ixodid ticks in Osumi Peninsula of Kagoshima Prefecture, Japan. Med Entomol Zool. 2006;57(4):273-277. doi:10.7601/mez.57.273
400	Noda, 2006	2006	Japan		Kagoshima	Kimotsuki-cho		Shintomi	31.344	130.94	April	2003	August	2005	Haemaphysalis	hystricis	Adults	Active	Dragging / Flagging			9	Noda S, Yamamoto S. Detection of Japanese spotted fever rickettsiae DNA from ixodid ticks in Osumi Peninsula of Kagoshima Prefecture, Japan. Med Entomol Zool. 2006;57(4):273-277. doi:10.7601/mez.57.273
401	Noda, 2006	2006	Japan		Kagoshima	Kimotsuki-cho		Shintomi	31.344	130.94	April	2003	August	2005	Haemaphysalis	hystricis	Nymphs	Active	Dragging / Flagging			2	Noda S, Yamamoto S. Detection of Japanese spotted fever rickettsiae DNA from ixodid ticks in Osumi Peninsula of Kagoshima Prefecture, Japan. Med Entomol Zool. 2006;57(4):273-277. doi:10.7601/mez.57.273
402	Noda, 2006	2006	Japan		Kagoshima	Kimotsuki-cho		Hami	31.344	130.94	April	2003	August	2005	Amblyomma	testudinarium	Adults	Active	Dragging / Flagging			2	Noda S, Yamamoto S. Detection of Japanese spotted fever rickettsiae DNA from ixodid ticks in Osumi Peninsula of Kagoshima Prefecture, Japan. Med Entomol Zool. 2006;57(4):273-277. doi:10.7601/mez.57.273
403	Noda, 2006	2006	Japan		Kagoshima	Kimotsuki-cho		Hami	31.344	130.94	April	2003	August	2005	Amblyomma	testudinarium	Nymphs	Active	Dragging / Flagging			79	Noda S, Yamamoto S. Detection of Japanese spotted fever rickettsiae DNA from ixodid ticks in Osumi Peninsula of Kagoshima Prefecture, Japan. Med Entomol Zool. 2006;57(4):273-277. doi:10.7601/mez.57.273
404	Noda, 2006	2006	Japan		Kagoshima	Kimotsuki-cho		Minamikata	31.344	130.94	April	2003	August	2005	Amblyomma	testudinarium	Adults	Active	Dragging / Flagging			1	Noda S, Yamamoto S. Detection of Japanese spotted fever rickettsiae DNA from ixodid ticks in Osumi Peninsula of Kagoshima Prefecture, Japan. Med Entomol Zool. 2006;57(4):273-277. doi:10.7601/mez.57.273
405	Noda, 2006	2006	Japan		Kagoshima	Kimotsuki-cho		Minamikata	31.344	130.94	April	2003	August	2005	Amblyomma	testudinarium	Nymphs	Active	Dragging / Flagging			48	Noda S, Yamamoto S. Detection of Japanese spotted fever rickettsiae DNA from ixodid ticks in Osumi Peninsula of Kagoshima Prefecture, Japan. Med Entomol Zool. 2006;57(4):273-277. doi:10.7601/mez.57.273
406	Noda, 2006	2006	Japan		Kagoshima	Kimotsuki-cho		Shintomi	31.344	130.94	April	2003	August	2005	Amblyomma	testudinarium	Adults	Active	Dragging / Flagging			0	Noda S, Yamamoto S. Detection of Japanese spotted fever rickettsiae DNA from ixodid ticks in Osumi Peninsula of Kagoshima Prefecture, Japan. Med Entomol Zool. 2006;57(4):273-277. doi:10.7601/mez.57.273
407	Noda, 2006	2006	Japan		Kagoshima	Kimotsuki-cho		Shintomi	31.344	130.94	April	2003	August	2005	Amblyomma	testudinarium	Nymphs	Active	Dragging / Flagging			4	Noda S, Yamamoto S. Detection of Japanese spotted fever rickettsiae DNA from ixodid ticks in Osumi Peninsula of Kagoshima Prefecture, Japan. Med Entomol Zool. 2006;57(4):273-277. doi:10.7601/mez.57.273
408	Noda, 2006	2006	Japan		Kagoshima	Kimotsuki-cho		Hami	31.344	130.94	April	2003	August	2005	Dermacentor	taiwanensis	Adults	Active	Dragging / Flagging			1	Noda S, Yamamoto S. Detection of Japanese spotted fever rickettsiae DNA from ixodid ticks in Osumi Peninsula of Kagoshima Prefecture, Japan. Med Entomol Zool. 2006;57(4):273-277. doi:10.7601/mez.57.273
409	Noda, 2006	2006	Japan		Kagoshima	Kimotsuki-cho		Hami	31.344	130.94	April	2003	August	2005	Dermacentor	taiwanensis	Nymphs	Active	Dragging / Flagging			0	Noda S, Yamamoto S. Detection of Japanese spotted fever rickettsiae DNA from ixodid ticks in Osumi Peninsula of Kagoshima Prefecture, Japan. Med Entomol Zool. 2006;57(4):273-277. doi:10.7601/mez.57.273
410	Noda, 2006	2006	Japan		Kagoshima	Kimotsuki-cho		Minamikata	31.344	130.94	April	2003	August	2005	Dermacentor	taiwanensis	Adults	Active	Dragging / Flagging			2	Noda S, Yamamoto S. Detection of Japanese spotted fever rickettsiae DNA from ixodid ticks in Osumi Peninsula of Kagoshima Prefecture, Japan. Med Entomol Zool. 2006;57(4):273-277. doi:10.7601/mez.57.273
411	Noda, 2006	2006	Japan		Kagoshima	Kimotsuki-cho		Minamikata	31.344	130.94	April	2003	August	2005	Dermacentor	taiwanensis	Nymphs	Active	Dragging / Flagging			0	Noda S, Yamamoto S. Detection of Japanese spotted fever rickettsiae DNA from ixodid ticks in Osumi Peninsula of Kagoshima Prefecture, Japan. Med Entomol Zool. 2006;57(4):273-277. doi:10.7601/mez.57.273
412	Noda, 2006	2006	Japan		Kagoshima	Kimotsuki-cho		Shintomi	31.344	130.94	April	2003	August	2005	Dermacentor	taiwanensis	Adults	Active	Dragging / Flagging			0	Noda S, Yamamoto S. Detection of Japanese spotted fever rickettsiae DNA from ixodid ticks in Osumi Peninsula of Kagoshima Prefecture, Japan. Med Entomol Zool. 2006;57(4):273-277. doi:10.7601/mez.57.273
413	Noda, 2006	2006	Japan		Kagoshima	Kimotsuki-cho		Shintomi	31.344	130.94	April	2003	August	2005	Dermacentor	taiwanensis	Nymphs	Active	Dragging / Flagging			0	Noda S, Yamamoto S. Detection of Japanese spotted fever rickettsiae DNA from ixodid ticks in Osumi Peninsula of Kagoshima Prefecture, Japan. Med Entomol Zool. 2006;57(4):273-277. doi:10.7601/mez.57.273
414	Noda, 2006	2006	Japan		Kagoshima	Kinko-cho		Shouyou-junomori	31.575	130.56	April	2003	August	2005	Ixodes	ovatus	Adults	Active	Dragging / Flagging			0	Noda S, Yamamoto S. Detection of Japanese spotted fever rickettsiae DNA from ixodid ticks in Osumi Peninsula of Kagoshima Prefecture, Japan. Med Entomol Zool. 2006;57(4):273-277. doi:10.7601/mez.57.273
415	Noda, 2006	2006	Japan		Kagoshima	Kinko-cho		Shouyou-junomori	31.575	130.56	April	2003	August	2005	Ixodes	ovatus	Nymphs	Active	Dragging / Flagging			0	Noda S, Yamamoto S. Detection of Japanese spotted fever rickettsiae DNA from ixodid ticks in Osumi Peninsula of Kagoshima Prefecture, Japan. Med Entomol Zool. 2006;57(4):273-277. doi:10.7601/mez.57.273
416	Noda, 2006	2006	Japan		Kagoshima	Kinko-cho		Kamikawaotaki Park	31.575	130.56	April	2003	August	2005	Ixodes	ovatus	Adults	Active	Dragging / Flagging			0	Noda S, Yamamoto S. Detection of Japanese spotted fever rickettsiae DNA from ixodid ticks in Osumi Peninsula of Kagoshima Prefecture, Japan. Med Entomol Zool. 2006;57(4):273-277. doi:10.7601/mez.57.273
417	Noda, 2006	2006	Japan		Kagoshima	Kinko-cho		Kamikawaotaki Park	31.575	130.56	April	2003	August	2005	Ixodes	ovatus	Nymphs	Active	Dragging / Flagging			0	Noda S, Yamamoto S. Detection of Japanese spotted fever rickettsiae DNA from ixodid ticks in Osumi Peninsula of Kagoshima Prefecture, Japan. Med Entomol Zool. 2006;57(4):273-277. doi:10.7601/mez.57.273
418	Noda, 2006	2006	Japan		Kagoshima	Kinko-cho		Shouyou-junomori	31.575	130.56	April	2003	August	2005	Haemaphysalis	flava	Adults	Active	Dragging / Flagging			0	Noda S, Yamamoto S. Detection of Japanese spotted fever rickettsiae DNA from ixodid ticks in Osumi Peninsula of Kagoshima Prefecture, Japan. Med Entomol Zool. 2006;57(4):273-277. doi:10.7601/mez.57.273
419	Noda, 2006	2006	Japan		Kagoshima	Kinko-cho		Shouyou-junomori	31.575	130.56	April	2003	August	2005	Haemaphysalis	flava	Nymphs	Active	Dragging / Flagging			9	Noda S, Yamamoto S. Detection of Japanese spotted fever rickettsiae DNA from ixodid ticks in Osumi Peninsula of Kagoshima Prefecture, Japan. Med Entomol Zool. 2006;57(4):273-277. doi:10.7601/mez.57.273
420	Noda, 2006	2006	Japan		Kagoshima	Kinko-cho		Kamikawaotaki Park	31.575	130.56	April	2003	August	2005	Haemaphysalis	flava	Adults	Active	Dragging / Flagging			1	Noda S, Yamamoto S. Detection of Japanese spotted fever rickettsiae DNA from ixodid ticks in Osumi Peninsula of Kagoshima Prefecture, Japan. Med Entomol Zool. 2006;57(4):273-277. doi:10.7601/mez.57.273
421	Noda, 2006	2006	Japan		Kagoshima	Kinko-cho		Kamikawaotaki Park	31.575	130.56	April	2003	August	2005	Haemaphysalis	flava	Nymphs	Active	Dragging / Flagging			2	Noda S, Yamamoto S. Detection of Japanese spotted fever rickettsiae DNA from ixodid ticks in Osumi Peninsula of Kagoshima Prefecture, Japan. Med Entomol Zool. 2006;57(4):273-277. doi:10.7601/mez.57.273
422	Noda, 2006	2006	Japan		Kagoshima	Kinko-cho		Shouyou-junomori	31.575	130.56	April	2003	August	2005	Haemaphysalis	formosensis	Adults	Active	Dragging / Flagging			4	Noda S, Yamamoto S. Detection of Japanese spotted fever rickettsiae DNA from ixodid ticks in Osumi Peninsula of Kagoshima Prefecture, Japan. Med Entomol Zool. 2006;57(4):273-277. doi:10.7601/mez.57.273
423	Noda, 2006	2006	Japan		Kagoshima	Kinko-cho		Shouyou-junomori	31.575	130.56	April	2003	August	2005	Haemaphysalis	formosensis	Nymphs	Active	Dragging / Flagging			3	Noda S, Yamamoto S. Detection of Japanese spotted fever rickettsiae DNA from ixodid ticks in Osumi Peninsula of Kagoshima Prefecture, Japan. Med Entomol Zool. 2006;57(4):273-277. doi:10.7601/mez.57.273
424	Noda, 2006	2006	Japan		Kagoshima	Kinko-cho		Kamikawaotaki Park	31.575	130.56	April	2003	August	2005	Haemaphysalis	formosensis	Adults	Active	Dragging / Flagging			0	Noda S, Yamamoto S. Detection of Japanese spotted fever rickettsiae DNA from ixodid ticks in Osumi Peninsula of Kagoshima Prefecture, Japan. Med Entomol Zool. 2006;57(4):273-277. doi:10.7601/mez.57.273
425	Noda, 2006	2006	Japan		Kagoshima	Kinko-cho		Kamikawaotaki Park	31.575	130.56	April	2003	August	2005	Haemaphysalis	formosensis	Nymphs	Active	Dragging / Flagging			0	Noda S, Yamamoto S. Detection of Japanese spotted fever rickettsiae DNA from ixodid ticks in Osumi Peninsula of Kagoshima Prefecture, Japan. Med Entomol Zool. 2006;57(4):273-277. doi:10.7601/mez.57.273
426	Noda, 2006	2006	Japan		Kagoshima	Kinko-cho		Shouyou-junomori	31.575	130.56	April	2003	August	2005	Haemaphysalis	hystricis	Adults	Active	Dragging / Flagging			4	Noda S, Yamamoto S. Detection of Japanese spotted fever rickettsiae DNA from ixodid ticks in Osumi Peninsula of Kagoshima Prefecture, Japan. Med Entomol Zool. 2006;57(4):273-277. doi:10.7601/mez.57.273
427	Noda, 2006	2006	Japan		Kagoshima	Kinko-cho		Shouyou-junomori	31.575	130.56	April	2003	August	2005	Haemaphysalis	hystricis	Nymphs	Active	Dragging / Flagging			2	Noda S, Yamamoto S. Detection of Japanese spotted fever rickettsiae DNA from ixodid ticks in Osumi Peninsula of Kagoshima Prefecture, Japan. Med Entomol Zool. 2006;57(4):273-277. doi:10.7601/mez.57.273
428	Noda, 2006	2006	Japan		Kagoshima	Kinko-cho		Kamikawaotaki Park	31.575	130.56	April	2003	August	2005	Haemaphysalis	hystricis	Adults	Active	Dragging / Flagging			17	Noda S, Yamamoto S. Detection of Japanese spotted fever rickettsiae DNA from ixodid ticks in Osumi Peninsula of Kagoshima Prefecture, Japan. Med Entomol Zool. 2006;57(4):273-277. doi:10.7601/mez.57.273
429	Noda, 2006	2006	Japan		Kagoshima	Kinko-cho		Kamikawaotaki Park	31.575	130.56	April	2003	August	2005	Haemaphysalis	hystricis	Nymphs	Active	Dragging / Flagging			1	Noda S, Yamamoto S. Detection of Japanese spotted fever rickettsiae DNA from ixodid ticks in Osumi Peninsula of Kagoshima Prefecture, Japan. Med Entomol Zool. 2006;57(4):273-277. doi:10.7601/mez.57.273
430	Noda, 2006	2006	Japan		Kagoshima	Kinko-cho		Shouyou-junomori	31.575	130.56	April	2003	August	2005	Amblyomma	testudinarium	Adults	Active	Dragging / Flagging			0	Noda S, Yamamoto S. Detection of Japanese spotted fever rickettsiae DNA from ixodid ticks in Osumi Peninsula of Kagoshima Prefecture, Japan. Med Entomol Zool. 2006;57(4):273-277. doi:10.7601/mez.57.273
431	Noda, 2006	2006	Japan		Kagoshima	Kinko-cho		Shouyou-junomori	31.575	130.56	April	2003	August	2005	Amblyomma	testudinarium	Nymphs	Active	Dragging / Flagging			5	Noda S, Yamamoto S. Detection of Japanese spotted fever rickettsiae DNA from ixodid ticks in Osumi Peninsula of Kagoshima Prefecture, Japan. Med Entomol Zool. 2006;57(4):273-277. doi:10.7601/mez.57.273
432	Noda, 2006	2006	Japan		Kagoshima	Kinko-cho		Kamikawaotaki Park	31.575	130.56	April	2003	August	2005	Amblyomma	testudinarium	Adults	Active	Dragging / Flagging			0	Noda S, Yamamoto S. Detection of Japanese spotted fever rickettsiae DNA from ixodid ticks in Osumi Peninsula of Kagoshima Prefecture, Japan. Med Entomol Zool. 2006;57(4):273-277. doi:10.7601/mez.57.273
433	Noda, 2006	2006	Japan		Kagoshima	Kinko-cho		Kamikawaotaki Park	31.575	130.56	April	2003	August	2005	Amblyomma	testudinarium	Nymphs	Active	Dragging / Flagging			0	Noda S, Yamamoto S. Detection of Japanese spotted fever rickettsiae DNA from ixodid ticks in Osumi Peninsula of Kagoshima Prefecture, Japan. Med Entomol Zool. 2006;57(4):273-277. doi:10.7601/mez.57.273
434	Noda, 2006	2006	Japan		Kagoshima	Kinko-cho		Shouyou-junomori	31.575	130.56	April	2003	August	2005	Dermacentor	taiwanensis	Adults	Active	Dragging / Flagging			0	Noda S, Yamamoto S. Detection of Japanese spotted fever rickettsiae DNA from ixodid ticks in Osumi Peninsula of Kagoshima Prefecture, Japan. Med Entomol Zool. 2006;57(4):273-277. doi:10.7601/mez.57.273
435	Noda, 2006	2006	Japan		Kagoshima	Kinko-cho		Shouyou-junomori	31.575	130.56	April	2003	August	2005	Dermacentor	taiwanensis	Nymphs	Active	Dragging / Flagging			0	Noda S, Yamamoto S. Detection of Japanese spotted fever rickettsiae DNA from ixodid ticks in Osumi Peninsula of Kagoshima Prefecture, Japan. Med Entomol Zool. 2006;57(4):273-277. doi:10.7601/mez.57.273
436	Noda, 2006	2006	Japan		Kagoshima	Kinko-cho		Kamikawaotaki Park	31.575	130.56	April	2003	August	2005	Dermacentor	taiwanensis	Adults	Active	Dragging / Flagging			0	Noda S, Yamamoto S. Detection of Japanese spotted fever rickettsiae DNA from ixodid ticks in Osumi Peninsula of Kagoshima Prefecture, Japan. Med Entomol Zool. 2006;57(4):273-277. doi:10.7601/mez.57.273
437	Noda, 2006	2006	Japan		Kagoshima	Kinko-cho		Kamikawaotaki Park	31.575	130.56	April	2003	August	2005	Dermacentor	taiwanensis	Nymphs	Active	Dragging / Flagging			0	Noda S, Yamamoto S. Detection of Japanese spotted fever rickettsiae DNA from ixodid ticks in Osumi Peninsula of Kagoshima Prefecture, Japan. Med Entomol Zool. 2006;57(4):273-277. doi:10.7601/mez.57.273
438	Noda, 2006	2006	Japan		Kagoshima	Tarumizu City		Sarugajo Gorge	31.492	130.7	April	2003	August	2005	Ixodes	ovatus	Adults	Active	Dragging / Flagging			0	Noda S, Yamamoto S. Detection of Japanese spotted fever rickettsiae DNA from ixodid ticks in Osumi Peninsula of Kagoshima Prefecture, Japan. Med Entomol Zool. 2006;57(4):273-277. doi:10.7601/mez.57.273
439	Noda, 2006	2006	Japan		Kagoshima	Tarumizu City		Sarugajo Gorge	31.492	130.7	April	2003	August	2005	Ixodes	ovatus	Nymphs	Active	Dragging / Flagging			0	Noda S, Yamamoto S. Detection of Japanese spotted fever rickettsiae DNA from ixodid ticks in Osumi Peninsula of Kagoshima Prefecture, Japan. Med Entomol Zool. 2006;57(4):273-277. doi:10.7601/mez.57.273
440	Noda, 2006	2006	Japan		Kagoshima	Tarumizu City		Sarugajo Gorge	31.492	130.7	April	2003	August	2005	Haemaphysalis	flava	Adults	Active	Dragging / Flagging			0	Noda S, Yamamoto S. Detection of Japanese spotted fever rickettsiae DNA from ixodid ticks in Osumi Peninsula of Kagoshima Prefecture, Japan. Med Entomol Zool. 2006;57(4):273-277. doi:10.7601/mez.57.273
441	Noda, 2006	2006	Japan		Kagoshima	Tarumizu City		Sarugajo Gorge	31.492	130.7	April	2003	August	2005	Haemaphysalis	flava	Nymphs	Active	Dragging / Flagging			0	Noda S, Yamamoto S. Detection of Japanese spotted fever rickettsiae DNA from ixodid ticks in Osumi Peninsula of Kagoshima Prefecture, Japan. Med Entomol Zool. 2006;57(4):273-277. doi:10.7601/mez.57.273
442	Noda, 2006	2006	Japan		Kagoshima	Tarumizu City		Sarugajo Gorge	31.492	130.7	April	2003	August	2005	Haemaphysalis	formosensis	Adults	Active	Dragging / Flagging			120	Noda S, Yamamoto S. Detection of Japanese spotted fever rickettsiae DNA from ixodid ticks in Osumi Peninsula of Kagoshima Prefecture, Japan. Med Entomol Zool. 2006;57(4):273-277. doi:10.7601/mez.57.273
443	Noda, 2006	2006	Japan		Kagoshima	Tarumizu City		Sarugajo Gorge	31.492	130.7	April	2003	August	2005	Haemaphysalis	formosensis	Nymphs	Active	Dragging / Flagging			16	Noda S, Yamamoto S. Detection of Japanese spotted fever rickettsiae DNA from ixodid ticks in Osumi Peninsula of Kagoshima Prefecture, Japan. Med Entomol Zool. 2006;57(4):273-277. doi:10.7601/mez.57.273
444	Noda, 2006	2006	Japan		Kagoshima	Tarumizu City		Sarugajo Gorge	31.492	130.7	April	2003	August	2005	Haemaphysalis	hystricis	Adults	Active	Dragging / Flagging			23	Noda S, Yamamoto S. Detection of Japanese spotted fever rickettsiae DNA from ixodid ticks in Osumi Peninsula of Kagoshima Prefecture, Japan. Med Entomol Zool. 2006;57(4):273-277. doi:10.7601/mez.57.273
445	Noda, 2006	2006	Japan		Kagoshima	Tarumizu City		Sarugajo Gorge	31.492	130.7	April	2003	August	2005	Haemaphysalis	hystricis	Nymphs	Active	Dragging / Flagging			4	Noda S, Yamamoto S. Detection of Japanese spotted fever rickettsiae DNA from ixodid ticks in Osumi Peninsula of Kagoshima Prefecture, Japan. Med Entomol Zool. 2006;57(4):273-277. doi:10.7601/mez.57.273
446	Noda, 2006	2006	Japan		Kagoshima	Tarumizu City		Sarugajo Gorge	31.492	130.7	April	2003	August	2005	Amblyomma	testudinarium	Adults	Active	Dragging / Flagging			0	Noda S, Yamamoto S. Detection of Japanese spotted fever rickettsiae DNA from ixodid ticks in Osumi Peninsula of Kagoshima Prefecture, Japan. Med Entomol Zool. 2006;57(4):273-277. doi:10.7601/mez.57.273
447	Noda, 2006	2006	Japan		Kagoshima	Tarumizu City		Sarugajo Gorge	31.492	130.7	April	2003	August	2005	Amblyomma	testudinarium	Nymphs	Active	Dragging / Flagging			104	Noda S, Yamamoto S. Detection of Japanese spotted fever rickettsiae DNA from ixodid ticks in Osumi Peninsula of Kagoshima Prefecture, Japan. Med Entomol Zool. 2006;57(4):273-277. doi:10.7601/mez.57.273
448	Noda, 2006	2006	Japan		Kagoshima	Tarumizu City		Sarugajo Gorge	31.492	130.7	April	2003	August	2005	Dermacentor	taiwanensis	Adults	Active	Dragging / Flagging			0	Noda S, Yamamoto S. Detection of Japanese spotted fever rickettsiae DNA from ixodid ticks in Osumi Peninsula of Kagoshima Prefecture, Japan. Med Entomol Zool. 2006;57(4):273-277. doi:10.7601/mez.57.273
449	Noda, 2006	2006	Japan		Kagoshima	Tarumizu City		Sarugajo Gorge	31.492	130.7	April	2003	August	2005	Dermacentor	taiwanensis	Nymphs	Active	Dragging / Flagging			0	Noda S, Yamamoto S. Detection of Japanese spotted fever rickettsiae DNA from ixodid ticks in Osumi Peninsula of Kagoshima Prefecture, Japan. Med Entomol Zool. 2006;57(4):273-277. doi:10.7601/mez.57.273
450	Ishiguro, 2008	2008	Japan	Honshu	Fukui	Mt. Arashima-dake			35.934	136.6	August	2004	July	2006	Dermacentor	taiwanensis	Adults	Active	Dragging / Flagging			3	Ishiguro F, Takada N, Fujita H, Noji Y, Yano Y, Iwasaki H. Survey of the vectorial competence of ticks in an endemic area of spotted fever group rickettsioses in Fukui Prefecture, Japan. Microbiol Immunol. 2008;52(6):305-309. doi:10.1111/j.1348-0421.2008.00042.x
451	Ishiguro, 2008	2008	Japan	Honshu	Fukui	Mt. Arashima-dake			35.934	136.6	August	2004	July	2006	Haemaphysalis	flava	Adults	Active	Dragging / Flagging			16	Ishiguro F, Takada N, Fujita H, Noji Y, Yano Y, Iwasaki H. Survey of the vectorial competence of ticks in an endemic area of spotted fever group rickettsioses in Fukui Prefecture, Japan. Microbiol Immunol. 2008;52(6):305-309. doi:10.1111/j.1348-0421.2008.00042.x
452	Ishiguro, 2008	2008	Japan	Honshu	Fukui	Mt. Arashima-dake			35.934	136.6	August	2004	July	2006	Haemaphysalis	flava	Nymphs	Active	Dragging / Flagging			13	Ishiguro F, Takada N, Fujita H, Noji Y, Yano Y, Iwasaki H. Survey of the vectorial competence of ticks in an endemic area of spotted fever group rickettsioses in Fukui Prefecture, Japan. Microbiol Immunol. 2008;52(6):305-309. doi:10.1111/j.1348-0421.2008.00042.x
453	Ishiguro, 2008	2008	Japan	Honshu	Fukui	Mt. Arashima-dake			35.934	136.6	August	2004	July	2006	Haemaphysalis	japonica	Adults	Active	Dragging / Flagging			5	Ishiguro F, Takada N, Fujita H, Noji Y, Yano Y, Iwasaki H. Survey of the vectorial competence of ticks in an endemic area of spotted fever group rickettsioses in Fukui Prefecture, Japan. Microbiol Immunol. 2008;52(6):305-309. doi:10.1111/j.1348-0421.2008.00042.x
454	Ishiguro, 2008	2008	Japan	Honshu	Fukui	Mt. Arashima-dake			35.934	136.6	August	2004	July	2006	Haemaphysalis	japonica	Nymphs	Active	Dragging / Flagging			4	Ishiguro F, Takada N, Fujita H, Noji Y, Yano Y, Iwasaki H. Survey of the vectorial competence of ticks in an endemic area of spotted fever group rickettsioses in Fukui Prefecture, Japan. Microbiol Immunol. 2008;52(6):305-309. doi:10.1111/j.1348-0421.2008.00042.x
455	Ishiguro, 2008	2008	Japan	Honshu	Fukui	Mt. Arashima-dake			35.934	136.6	August	2004	July	2006	Ixodes	ovatus	Adults	Active	Dragging / Flagging			77	Ishiguro F, Takada N, Fujita H, Noji Y, Yano Y, Iwasaki H. Survey of the vectorial competence of ticks in an endemic area of spotted fever group rickettsioses in Fukui Prefecture, Japan. Microbiol Immunol. 2008;52(6):305-309. doi:10.1111/j.1348-0421.2008.00042.x
456	Ishiguro, 2008	2008	Japan	Honshu	Fukui	Mt. Arashima-dake			35.934	136.6	August	2004	July	2006	Ixodes	persulcatus	Adults	Active	Dragging / Flagging			69	Ishiguro F, Takada N, Fujita H, Noji Y, Yano Y, Iwasaki H. Survey of the vectorial competence of ticks in an endemic area of spotted fever group rickettsioses in Fukui Prefecture, Japan. Microbiol Immunol. 2008;52(6):305-309. doi:10.1111/j.1348-0421.2008.00042.x
457	Ishiguro, 2008	2008	Japan	Honshu	Fukui	Mt. Arashima-dake			35.934	136.6	August	2004	July	2006	Ixodes	persulcatus	Nymphs	Active	Dragging / Flagging			3	Ishiguro F, Takada N, Fujita H, Noji Y, Yano Y, Iwasaki H. Survey of the vectorial competence of ticks in an endemic area of spotted fever group rickettsioses in Fukui Prefecture, Japan. Microbiol Immunol. 2008;52(6):305-309. doi:10.1111/j.1348-0421.2008.00042.x
458	Yamauchi, 2009	2009	Japan	Honshu	Toyama	Arayamatoge			36.515	136.82		2006		2007	Haemaphysalis	flava	Adults	Active	Dragging / Flagging			14	Yamauchi T, Obara M, Watanabe M, Ando S, Ishikura M, Shinagawa Y, et al. Survey of tick fauna possessing the ability to act as vectors of rickettsiosis in Toyama Prefecture, Japan. Med Entomol Zool. 2009;60:23-31. doi: 10.7601/mez.60.23
459	Yamauchi, 2009	2009	Japan	Honshu	Toyama	Arayamatoge			36.515	136.82		2006		2007	Haemaphysalis	flava	Nymphs	Active	Dragging / Flagging			56	Yamauchi T, Obara M, Watanabe M, Ando S, Ishikura M, Shinagawa Y, et al. Survey of tick fauna possessing the ability to act as vectors of rickettsiosis in Toyama Prefecture, Japan. Med Entomol Zool. 2009;60:23-31. doi: 10.7601/mez.60.23
460	Yamauchi, 2009	2009	Japan	Honshu	Toyama	Arayamatoge			36.515	136.82		2006		2007	Haemaphysalis	japonica	Nymphs	Active	Dragging / Flagging			1	Yamauchi T, Obara M, Watanabe M, Ando S, Ishikura M, Shinagawa Y, et al. Survey of tick fauna possessing the ability to act as vectors of rickettsiosis in Toyama Prefecture, Japan. Med Entomol Zool. 2009;60:23-31. doi: 10.7601/mez.60.23
461	Yamauchi, 2009	2009	Japan	Honshu	Toyama	Arayamatoge			36.515	136.82		2006		2007	Ixodes	ovatus	Adults	Active	Dragging / Flagging			7	Yamauchi T, Obara M, Watanabe M, Ando S, Ishikura M, Shinagawa Y, et al. Survey of tick fauna possessing the ability to act as vectors of rickettsiosis in Toyama Prefecture, Japan. Med Entomol Zool. 2009;60:23-31. doi: 10.7601/mez.60.23
462	Yamauchi, 2009	2009	Japan	Honshu	Toyama	Arayamatoge			36.515	136.82		2006		2007	Ixodes	ovatus	Nymphs	Active	Dragging / Flagging			0	Yamauchi T, Obara M, Watanabe M, Ando S, Ishikura M, Shinagawa Y, et al. Survey of tick fauna possessing the ability to act as vectors of rickettsiosis in Toyama Prefecture, Japan. Med Entomol Zool. 2009;60:23-31. doi: 10.7601/mez.60.23
463	Yamauchi, 2009	2009	Japan	Honshu	Toyama	Arayamatoge			36.515	136.82		2006		2007	Ixodes	persulcatus	Adults	Active	Dragging / Flagging			0	Yamauchi T, Obara M, Watanabe M, Ando S, Ishikura M, Shinagawa Y, et al. Survey of tick fauna possessing the ability to act as vectors of rickettsiosis in Toyama Prefecture, Japan. Med Entomol Zool. 2009;60:23-31. doi: 10.7601/mez.60.23
464	Yamauchi, 2009	2009	Japan	Honshu	Toyama	Arayamatoge			36.515	136.82		2006		2007	Ixodes	persulcatus	Nymphs	Active	Dragging / Flagging			0	Yamauchi T, Obara M, Watanabe M, Ando S, Ishikura M, Shinagawa Y, et al. Survey of tick fauna possessing the ability to act as vectors of rickettsiosis in Toyama Prefecture, Japan. Med Entomol Zool. 2009;60:23-31. doi: 10.7601/mez.60.23
465	Yamauchi, 2009	2009	Japan	Honshu	Toyama	Arimine-otawa			36.44	137.405		2006		2007	Haemaphysalis	japonica	Nymphs	Active	Dragging / Flagging			1	Yamauchi T, Obara M, Watanabe M, Ando S, Ishikura M, Shinagawa Y, et al. Survey of tick fauna possessing the ability to act as vectors of rickettsiosis in Toyama Prefecture, Japan. Med Entomol Zool. 2009;60:23-31. doi: 10.7601/mez.60.23
466	Yamauchi, 2009	2009	Japan	Honshu	Toyama	Arimine-otawa			36.44	137.405		2006		2007	Ixodes	ovatus	Adults	Active	Dragging / Flagging			67	Yamauchi T, Obara M, Watanabe M, Ando S, Ishikura M, Shinagawa Y, et al. Survey of tick fauna possessing the ability to act as vectors of rickettsiosis in Toyama Prefecture, Japan. Med Entomol Zool. 2009;60:23-31. doi: 10.7601/mez.60.23
467	Yamauchi, 2009	2009	Japan	Honshu	Toyama	Arimine-otawa			36.44	137.405		2006		2007	Ixodes	ovatus	Nymphs	Active	Dragging / Flagging			0	Yamauchi T, Obara M, Watanabe M, Ando S, Ishikura M, Shinagawa Y, et al. Survey of tick fauna possessing the ability to act as vectors of rickettsiosis in Toyama Prefecture, Japan. Med Entomol Zool. 2009;60:23-31. doi: 10.7601/mez.60.23
468	Yamauchi, 2009	2009	Japan	Honshu	Toyama	Arimine-otawa			36.44	137.405		2006		2007	Ixodes	persulcatus	Adults	Active	Dragging / Flagging			41	Yamauchi T, Obara M, Watanabe M, Ando S, Ishikura M, Shinagawa Y, et al. Survey of tick fauna possessing the ability to act as vectors of rickettsiosis in Toyama Prefecture, Japan. Med Entomol Zool. 2009;60:23-31. doi: 10.7601/mez.60.23
469	Yamauchi, 2009	2009	Japan	Honshu	Toyama	Arimine-otawa			36.44	137.405		2006		2007	Ixodes	persulcatus	Nymphs	Active	Dragging / Flagging			1	Yamauchi T, Obara M, Watanabe M, Ando S, Ishikura M, Shinagawa Y, et al. Survey of tick fauna possessing the ability to act as vectors of rickettsiosis in Toyama Prefecture, Japan. Med Entomol Zool. 2009;60:23-31. doi: 10.7601/mez.60.23
470	Yamauchi, 2009	2009	Japan	Honshu	Toyama	Arimine-inonedani			36.488	137.469		2006		2007	Ixodes	ovatus	Adults	Active	Dragging / Flagging			1	Yamauchi T, Obara M, Watanabe M, Ando S, Ishikura M, Shinagawa Y, et al. Survey of tick fauna possessing the ability to act as vectors of rickettsiosis in Toyama Prefecture, Japan. Med Entomol Zool. 2009;60:23-31. doi: 10.7601/mez.60.23
471	Yamauchi, 2009	2009	Japan	Honshu	Toyama	Arimine-inonedani			36.488	137.469		2006		2007	Ixodes	ovatus	Nymphs	Active	Dragging / Flagging			0	Yamauchi T, Obara M, Watanabe M, Ando S, Ishikura M, Shinagawa Y, et al. Survey of tick fauna possessing the ability to act as vectors of rickettsiosis in Toyama Prefecture, Japan. Med Entomol Zool. 2009;60:23-31. doi: 10.7601/mez.60.23
472	Yamauchi, 2009	2009	Japan	Honshu	Toyama	Arimine-inonedani			36.488	137.469		2006		2007	Ixodes	persulcatus	Adults	Active	Dragging / Flagging			0	Yamauchi T, Obara M, Watanabe M, Ando S, Ishikura M, Shinagawa Y, et al. Survey of tick fauna possessing the ability to act as vectors of rickettsiosis in Toyama Prefecture, Japan. Med Entomol Zool. 2009;60:23-31. doi: 10.7601/mez.60.23
473	Yamauchi, 2009	2009	Japan	Honshu	Toyama	Arimine-inonedani			36.488	137.469		2006		2007	Ixodes	persulcatus	Nymphs	Active	Dragging / Flagging			0	Yamauchi T, Obara M, Watanabe M, Ando S, Ishikura M, Shinagawa Y, et al. Survey of tick fauna possessing the ability to act as vectors of rickettsiosis in Toyama Prefecture, Japan. Med Entomol Zool. 2009;60:23-31. doi: 10.7601/mez.60.23
474	Yamauchi, 2009	2009	Japan	Honshu	Toyama	Arimine-oritate			36.488	137.469		2006		2007	Haemaphysalis	flava	Adults	Active	Dragging / Flagging			2	Yamauchi T, Obara M, Watanabe M, Ando S, Ishikura M, Shinagawa Y, et al. Survey of tick fauna possessing the ability to act as vectors of rickettsiosis in Toyama Prefecture, Japan. Med Entomol Zool. 2009;60:23-31. doi: 10.7601/mez.60.23
475	Yamauchi, 2009	2009	Japan	Honshu	Toyama	Arimine-oritate			36.488	137.469		2006		2007	Haemaphysalis	flava	Nymphs	Active	Dragging / Flagging			2	Yamauchi T, Obara M, Watanabe M, Ando S, Ishikura M, Shinagawa Y, et al. Survey of tick fauna possessing the ability to act as vectors of rickettsiosis in Toyama Prefecture, Japan. Med Entomol Zool. 2009;60:23-31. doi: 10.7601/mez.60.23
476	Yamauchi, 2009	2009	Japan	Honshu	Toyama	Arimine-oritate			36.488	137.469		2006		2007	Haemaphysalis	japonica	Adults	Active	Dragging / Flagging			19	Yamauchi T, Obara M, Watanabe M, Ando S, Ishikura M, Shinagawa Y, et al. Survey of tick fauna possessing the ability to act as vectors of rickettsiosis in Toyama Prefecture, Japan. Med Entomol Zool. 2009;60:23-31. doi: 10.7601/mez.60.23
477	Yamauchi, 2009	2009	Japan	Honshu	Toyama	Arimine-oritate			36.488	137.469		2006		2007	Haemaphysalis	japonica	Nymphs	Active	Dragging / Flagging			19	Yamauchi T, Obara M, Watanabe M, Ando S, Ishikura M, Shinagawa Y, et al. Survey of tick fauna possessing the ability to act as vectors of rickettsiosis in Toyama Prefecture, Japan. Med Entomol Zool. 2009;60:23-31. doi: 10.7601/mez.60.23
478	Yamauchi, 2009	2009	Japan	Honshu	Toyama	Arimine-oritate			36.488	137.469		2006		2007	Ixodes	ovatus	Adults	Active	Dragging / Flagging			716	Yamauchi T, Obara M, Watanabe M, Ando S, Ishikura M, Shinagawa Y, et al. Survey of tick fauna possessing the ability to act as vectors of rickettsiosis in Toyama Prefecture, Japan. Med Entomol Zool. 2009;60:23-31. doi: 10.7601/mez.60.23
479	Yamauchi, 2009	2009	Japan	Honshu	Toyama	Arimine-oritate			36.488	137.469		2006		2007	Ixodes	ovatus	Nymphs	Active	Dragging / Flagging			0	Yamauchi T, Obara M, Watanabe M, Ando S, Ishikura M, Shinagawa Y, et al. Survey of tick fauna possessing the ability to act as vectors of rickettsiosis in Toyama Prefecture, Japan. Med Entomol Zool. 2009;60:23-31. doi: 10.7601/mez.60.23
480	Yamauchi, 2009	2009	Japan	Honshu	Toyama	Arimine-oritate			36.488	137.469		2006		2007	Ixodes	persulcatus	Adults	Active	Dragging / Flagging			188	Yamauchi T, Obara M, Watanabe M, Ando S, Ishikura M, Shinagawa Y, et al. Survey of tick fauna possessing the ability to act as vectors of rickettsiosis in Toyama Prefecture, Japan. Med Entomol Zool. 2009;60:23-31. doi: 10.7601/mez.60.23
481	Yamauchi, 2009	2009	Japan	Honshu	Toyama	Arimine-oritate			36.488	137.469		2006		2007	Ixodes	persulcatus	Nymphs	Active	Dragging / Flagging			8	Yamauchi T, Obara M, Watanabe M, Ando S, Ishikura M, Shinagawa Y, et al. Survey of tick fauna possessing the ability to act as vectors of rickettsiosis in Toyama Prefecture, Japan. Med Entomol Zool. 2009;60:23-31. doi: 10.7601/mez.60.23
482	Yamauchi, 2009	2009	Japan	Honshu	Toyama	Arimine-togedani			36.44	137.405		2006		2007	Ixodes	ovatus	Adults	Active	Dragging / Flagging			10	Yamauchi T, Obara M, Watanabe M, Ando S, Ishikura M, Shinagawa Y, et al. Survey of tick fauna possessing the ability to act as vectors of rickettsiosis in Toyama Prefecture, Japan. Med Entomol Zool. 2009;60:23-31. doi: 10.7601/mez.60.23
483	Yamauchi, 2009	2009	Japan	Honshu	Toyama	Arimine-togedani			36.44	137.405		2006		2007	Ixodes	ovatus	Nymphs	Active	Dragging / Flagging			0	Yamauchi T, Obara M, Watanabe M, Ando S, Ishikura M, Shinagawa Y, et al. Survey of tick fauna possessing the ability to act as vectors of rickettsiosis in Toyama Prefecture, Japan. Med Entomol Zool. 2009;60:23-31. doi: 10.7601/mez.60.23
484	Yamauchi, 2009	2009	Japan	Honshu	Toyama	Arimine-togedani			36.44	137.405		2006		2007	Ixodes	persulcatus	Adults	Active	Dragging / Flagging			4	Yamauchi T, Obara M, Watanabe M, Ando S, Ishikura M, Shinagawa Y, et al. Survey of tick fauna possessing the ability to act as vectors of rickettsiosis in Toyama Prefecture, Japan. Med Entomol Zool. 2009;60:23-31. doi: 10.7601/mez.60.23
485	Yamauchi, 2009	2009	Japan	Honshu	Toyama	Arimine-togedani			36.44	137.405		2006		2007	Ixodes	persulcatus	Nymphs	Active	Dragging / Flagging			0	Yamauchi T, Obara M, Watanabe M, Ando S, Ishikura M, Shinagawa Y, et al. Survey of tick fauna possessing the ability to act as vectors of rickettsiosis in Toyama Prefecture, Japan. Med Entomol Zool. 2009;60:23-31. doi: 10.7601/mez.60.23
486	Yamauchi, 2009	2009	Japan	Honshu	Toyama	Banbajima			36.646	137.55		2006		2007	Haemaphysalis	japonica	Adults	Active	Dragging / Flagging			5	Yamauchi T, Obara M, Watanabe M, Ando S, Ishikura M, Shinagawa Y, et al. Survey of tick fauna possessing the ability to act as vectors of rickettsiosis in Toyama Prefecture, Japan. Med Entomol Zool. 2009;60:23-31. doi: 10.7601/mez.60.23
487	Yamauchi, 2009	2009	Japan	Honshu	Toyama	Banbajima			36.646	137.55		2006		2007	Haemaphysalis	kitaokai	Adults	Active	Dragging / Flagging			1	Yamauchi T, Obara M, Watanabe M, Ando S, Ishikura M, Shinagawa Y, et al. Survey of tick fauna possessing the ability to act as vectors of rickettsiosis in Toyama Prefecture, Japan. Med Entomol Zool. 2009;60:23-31. doi: 10.7601/mez.60.23
488	Yamauchi, 2009	2009	Japan	Honshu	Toyama	Banbajima			36.646	137.55		2006		2007	Ixodes	ovatus	Adults	Active	Dragging / Flagging			99	Yamauchi T, Obara M, Watanabe M, Ando S, Ishikura M, Shinagawa Y, et al. Survey of tick fauna possessing the ability to act as vectors of rickettsiosis in Toyama Prefecture, Japan. Med Entomol Zool. 2009;60:23-31. doi: 10.7601/mez.60.23
489	Yamauchi, 2009	2009	Japan	Honshu	Toyama	Banbajima			36.646	137.55		2006		2007	Ixodes	ovatus	Nymphs	Active	Dragging / Flagging			6	Yamauchi T, Obara M, Watanabe M, Ando S, Ishikura M, Shinagawa Y, et al. Survey of tick fauna possessing the ability to act as vectors of rickettsiosis in Toyama Prefecture, Japan. Med Entomol Zool. 2009;60:23-31. doi: 10.7601/mez.60.23
490	Yamauchi, 2009	2009	Japan	Honshu	Toyama	Banbajima			36.646	137.55		2006		2007	Ixodes	persulcatus	Adults	Active	Dragging / Flagging			13	Yamauchi T, Obara M, Watanabe M, Ando S, Ishikura M, Shinagawa Y, et al. Survey of tick fauna possessing the ability to act as vectors of rickettsiosis in Toyama Prefecture, Japan. Med Entomol Zool. 2009;60:23-31. doi: 10.7601/mez.60.23
491	Yamauchi, 2009	2009	Japan	Honshu	Toyama	Banbajima			36.646	137.55		2006		2007	Ixodes	persulcatus	Nymphs	Active	Dragging / Flagging			6	Yamauchi T, Obara M, Watanabe M, Ando S, Ishikura M, Shinagawa Y, et al. Survey of tick fauna possessing the ability to act as vectors of rickettsiosis in Toyama Prefecture, Japan. Med Entomol Zool. 2009;60:23-31. doi: 10.7601/mez.60.23
492	Yamauchi, 2009	2009	Japan	Honshu	Toyama	Bunasaka			36.581	137.44		2006		2007	Haemaphysalis	japonica	Adults	Active	Dragging / Flagging			1	Yamauchi T, Obara M, Watanabe M, Ando S, Ishikura M, Shinagawa Y, et al. Survey of tick fauna possessing the ability to act as vectors of rickettsiosis in Toyama Prefecture, Japan. Med Entomol Zool. 2009;60:23-31. doi: 10.7601/mez.60.23
493	Yamauchi, 2009	2009	Japan	Honshu	Toyama	Bunasaka			36.581	137.44		2006		2007	Ixodes	ovatus	Adults	Active	Dragging / Flagging			7	Yamauchi T, Obara M, Watanabe M, Ando S, Ishikura M, Shinagawa Y, et al. Survey of tick fauna possessing the ability to act as vectors of rickettsiosis in Toyama Prefecture, Japan. Med Entomol Zool. 2009;60:23-31. doi: 10.7601/mez.60.23
494	Yamauchi, 2009	2009	Japan	Honshu	Toyama	Bunasaka			36.581	137.44		2006		2007	Ixodes	ovatus	Nymphs	Active	Dragging / Flagging			0	Yamauchi T, Obara M, Watanabe M, Ando S, Ishikura M, Shinagawa Y, et al. Survey of tick fauna possessing the ability to act as vectors of rickettsiosis in Toyama Prefecture, Japan. Med Entomol Zool. 2009;60:23-31. doi: 10.7601/mez.60.23
495	Yamauchi, 2009	2009	Japan	Honshu	Toyama	Bunasaka			36.581	137.44		2006		2007	Ixodes	persulcatus	Adults	Active	Dragging / Flagging			6	Yamauchi T, Obara M, Watanabe M, Ando S, Ishikura M, Shinagawa Y, et al. Survey of tick fauna possessing the ability to act as vectors of rickettsiosis in Toyama Prefecture, Japan. Med Entomol Zool. 2009;60:23-31. doi: 10.7601/mez.60.23
496	Yamauchi, 2009	2009	Japan	Honshu	Toyama	Bunasaka			36.581	137.44		2006		2007	Ixodes	persulcatus	Nymphs	Active	Dragging / Flagging			0	Yamauchi T, Obara M, Watanabe M, Ando S, Ishikura M, Shinagawa Y, et al. Survey of tick fauna possessing the ability to act as vectors of rickettsiosis in Toyama Prefecture, Japan. Med Entomol Zool. 2009;60:23-31. doi: 10.7601/mez.60.23
497	Yamauchi, 2009	2009	Japan	Honshu	Toyama	Bunat ge			36.695	137.21		2006		2007	Haemaphysalis	flava	Adults	Active	Dragging / Flagging			1	Yamauchi T, Obara M, Watanabe M, Ando S, Ishikura M, Shinagawa Y, et al. Survey of tick fauna possessing the ability to act as vectors of rickettsiosis in Toyama Prefecture, Japan. Med Entomol Zool. 2009;60:23-31. doi: 10.7601/mez.60.23
498	Yamauchi, 2009	2009	Japan	Honshu	Toyama	Bunat ge			36.695	137.21		2006		2007	Haemaphysalis	japonica	Nymphs	Active	Dragging / Flagging			1	Yamauchi T, Obara M, Watanabe M, Ando S, Ishikura M, Shinagawa Y, et al. Survey of tick fauna possessing the ability to act as vectors of rickettsiosis in Toyama Prefecture, Japan. Med Entomol Zool. 2009;60:23-31. doi: 10.7601/mez.60.23
499	Yamauchi, 2009	2009	Japan	Honshu	Toyama	Bunat ge			36.695	137.21		2006		2007	Ixodes	ovatus	Adults	Active	Dragging / Flagging			14	Yamauchi T, Obara M, Watanabe M, Ando S, Ishikura M, Shinagawa Y, et al. Survey of tick fauna possessing the ability to act as vectors of rickettsiosis in Toyama Prefecture, Japan. Med Entomol Zool. 2009;60:23-31. doi: 10.7601/mez.60.23
500	Yamauchi, 2009	2009	Japan	Honshu	Toyama	Bunat ge			36.695	137.21		2006		2007	Ixodes	ovatus	Nymphs	Active	Dragging / Flagging			0	Yamauchi T, Obara M, Watanabe M, Ando S, Ishikura M, Shinagawa Y, et al. Survey of tick fauna possessing the ability to act as vectors of rickettsiosis in Toyama Prefecture, Japan. Med Entomol Zool. 2009;60:23-31. doi: 10.7601/mez.60.23
501	Yamauchi, 2009	2009	Japan	Honshu	Toyama	Bunat ge			36.695	137.21		2006		2007	Ixodes	persulcatus	Adults	Active	Dragging / Flagging			5	Yamauchi T, Obara M, Watanabe M, Ando S, Ishikura M, Shinagawa Y, et al. Survey of tick fauna possessing the ability to act as vectors of rickettsiosis in Toyama Prefecture, Japan. Med Entomol Zool. 2009;60:23-31. doi: 10.7601/mez.60.23
502	Yamauchi, 2009	2009	Japan	Honshu	Toyama	Bunat ge			36.695	137.21		2006		2007	Ixodes	persulcatus	Nymphs	Active	Dragging / Flagging			0	Yamauchi T, Obara M, Watanabe M, Ando S, Ishikura M, Shinagawa Y, et al. Survey of tick fauna possessing the ability to act as vectors of rickettsiosis in Toyama Prefecture, Japan. Med Entomol Zool. 2009;60:23-31. doi: 10.7601/mez.60.23
503	Yamauchi, 2009	2009	Japan	Honshu	Toyama	Daikandai			36.572	137.51		2006		2007	Haemaphysalis	japonica	Adults	Active	Dragging / Flagging			3	Yamauchi T, Obara M, Watanabe M, Ando S, Ishikura M, Shinagawa Y, et al. Survey of tick fauna possessing the ability to act as vectors of rickettsiosis in Toyama Prefecture, Japan. Med Entomol Zool. 2009;60:23-31. doi: 10.7601/mez.60.23
504	Yamauchi, 2009	2009	Japan	Honshu	Toyama	Daikandai			36.572	137.51		2006		2007	Haemaphysalis	japonica	Nymphs	Active	Dragging / Flagging			2	Yamauchi T, Obara M, Watanabe M, Ando S, Ishikura M, Shinagawa Y, et al. Survey of tick fauna possessing the ability to act as vectors of rickettsiosis in Toyama Prefecture, Japan. Med Entomol Zool. 2009;60:23-31. doi: 10.7601/mez.60.23
505	Yamauchi, 2009	2009	Japan	Honshu	Toyama	Daikandai			36.572	137.51		2006		2007	Ixodes	ovatus	Adults	Active	Dragging / Flagging			55	Yamauchi T, Obara M, Watanabe M, Ando S, Ishikura M, Shinagawa Y, et al. Survey of tick fauna possessing the ability to act as vectors of rickettsiosis in Toyama Prefecture, Japan. Med Entomol Zool. 2009;60:23-31. doi: 10.7601/mez.60.23
506	Yamauchi, 2009	2009	Japan	Honshu	Toyama	Daikandai			36.572	137.51		2006		2007	Ixodes	ovatus	Nymphs	Active	Dragging / Flagging			0	Yamauchi T, Obara M, Watanabe M, Ando S, Ishikura M, Shinagawa Y, et al. Survey of tick fauna possessing the ability to act as vectors of rickettsiosis in Toyama Prefecture, Japan. Med Entomol Zool. 2009;60:23-31. doi: 10.7601/mez.60.23
507	Yamauchi, 2009	2009	Japan	Honshu	Toyama	Daikandai			36.572	137.51		2006		2007	Ixodes	persulcatus	Adults	Active	Dragging / Flagging			23	Yamauchi T, Obara M, Watanabe M, Ando S, Ishikura M, Shinagawa Y, et al. Survey of tick fauna possessing the ability to act as vectors of rickettsiosis in Toyama Prefecture, Japan. Med Entomol Zool. 2009;60:23-31. doi: 10.7601/mez.60.23
508	Yamauchi, 2009	2009	Japan	Honshu	Toyama	Daikandai			36.572	137.51		2006		2007	Ixodes	persulcatus	Nymphs	Active	Dragging / Flagging			1	Yamauchi T, Obara M, Watanabe M, Ando S, Ishikura M, Shinagawa Y, et al. Survey of tick fauna possessing the ability to act as vectors of rickettsiosis in Toyama Prefecture, Japan. Med Entomol Zool. 2009;60:23-31. doi: 10.7601/mez.60.23
509	Yamauchi, 2009	2009	Japan	Honshu	Toyama	Daira-takifuch			36.894	137.747		2006		2007	Haemaphysalis	flava	Adults	Active	Dragging / Flagging			1	Yamauchi T, Obara M, Watanabe M, Ando S, Ishikura M, Shinagawa Y, et al. Survey of tick fauna possessing the ability to act as vectors of rickettsiosis in Toyama Prefecture, Japan. Med Entomol Zool. 2009;60:23-31. doi: 10.7601/mez.60.23
510	Yamauchi, 2009	2009	Japan	Honshu	Toyama	Daira-takifuch			36.894	137.747		2006		2007	Haemaphysalis	japonica	Adults	Active	Dragging / Flagging			5	Yamauchi T, Obara M, Watanabe M, Ando S, Ishikura M, Shinagawa Y, et al. Survey of tick fauna possessing the ability to act as vectors of rickettsiosis in Toyama Prefecture, Japan. Med Entomol Zool. 2009;60:23-31. doi: 10.7601/mez.60.23
511	Yamauchi, 2009	2009	Japan	Honshu	Toyama	Daira-takifuch			36.894	137.747		2006		2007	Haemaphysalis	japonica	Nymphs	Active	Dragging / Flagging			3	Yamauchi T, Obara M, Watanabe M, Ando S, Ishikura M, Shinagawa Y, et al. Survey of tick fauna possessing the ability to act as vectors of rickettsiosis in Toyama Prefecture, Japan. Med Entomol Zool. 2009;60:23-31. doi: 10.7601/mez.60.23
512	Yamauchi, 2009	2009	Japan	Honshu	Toyama	Daira-takifuch			36.894	137.747		2006		2007	Ixodes	ovatus	Adults	Active	Dragging / Flagging			32	Yamauchi T, Obara M, Watanabe M, Ando S, Ishikura M, Shinagawa Y, et al. Survey of tick fauna possessing the ability to act as vectors of rickettsiosis in Toyama Prefecture, Japan. Med Entomol Zool. 2009;60:23-31. doi: 10.7601/mez.60.23
513	Yamauchi, 2009	2009	Japan	Honshu	Toyama	Daira-takifuch			36.894	137.747		2006		2007	Ixodes	ovatus	Nymphs	Active	Dragging / Flagging			0	Yamauchi T, Obara M, Watanabe M, Ando S, Ishikura M, Shinagawa Y, et al. Survey of tick fauna possessing the ability to act as vectors of rickettsiosis in Toyama Prefecture, Japan. Med Entomol Zool. 2009;60:23-31. doi: 10.7601/mez.60.23
514	Yamauchi, 2009	2009	Japan	Honshu	Toyama	Daira-takifuch			36.894	137.747		2006		2007	Ixodes	persulcatus	Adults	Active	Dragging / Flagging			2	Yamauchi T, Obara M, Watanabe M, Ando S, Ishikura M, Shinagawa Y, et al. Survey of tick fauna possessing the ability to act as vectors of rickettsiosis in Toyama Prefecture, Japan. Med Entomol Zool. 2009;60:23-31. doi: 10.7601/mez.60.23
515	Yamauchi, 2009	2009	Japan	Honshu	Toyama	Daira-takifuch			36.894	137.747		2006		2007	Ixodes	persulcatus	Nymphs	Active	Dragging / Flagging			0	Yamauchi T, Obara M, Watanabe M, Ando S, Ishikura M, Shinagawa Y, et al. Survey of tick fauna possessing the ability to act as vectors of rickettsiosis in Toyama Prefecture, Japan. Med Entomol Zool. 2009;60:23-31. doi: 10.7601/mez.60.23
516	Yamauchi, 2009	2009	Japan	Honshu	Toyama	Furudo-no-mori			36.75	137.23		2006		2007	Haemaphysalis	flava	Adults	Active	Dragging / Flagging			855	Yamauchi T, Obara M, Watanabe M, Ando S, Ishikura M, Shinagawa Y, et al. Survey of tick fauna possessing the ability to act as vectors of rickettsiosis in Toyama Prefecture, Japan. Med Entomol Zool. 2009;60:23-31. doi: 10.7601/mez.60.23
517	Yamauchi, 2009	2009	Japan	Honshu	Toyama	Furudo-no-mori			36.75	137.23		2006		2007	Haemaphysalis	flava	Nymphs	Active	Dragging / Flagging			143	Yamauchi T, Obara M, Watanabe M, Ando S, Ishikura M, Shinagawa Y, et al. Survey of tick fauna possessing the ability to act as vectors of rickettsiosis in Toyama Prefecture, Japan. Med Entomol Zool. 2009;60:23-31. doi: 10.7601/mez.60.23
518	Yamauchi, 2009	2009	Japan	Honshu	Toyama	Furudo-no-mori			36.75	137.23		2006		2007	Haemaphysalis	megaspinosa	Adults	Active	Dragging / Flagging			1	Yamauchi T, Obara M, Watanabe M, Ando S, Ishikura M, Shinagawa Y, et al. Survey of tick fauna possessing the ability to act as vectors of rickettsiosis in Toyama Prefecture, Japan. Med Entomol Zool. 2009;60:23-31. doi: 10.7601/mez.60.23
519	Yamauchi, 2009	2009	Japan	Honshu	Toyama	Furudo-no-mori			36.75	137.23		2006		2007	Ixodes	ovatus	Adults	Active	Dragging / Flagging			339	Yamauchi T, Obara M, Watanabe M, Ando S, Ishikura M, Shinagawa Y, et al. Survey of tick fauna possessing the ability to act as vectors of rickettsiosis in Toyama Prefecture, Japan. Med Entomol Zool. 2009;60:23-31. doi: 10.7601/mez.60.23
520	Yamauchi, 2009	2009	Japan	Honshu	Toyama	Furudo-no-mori			36.75	137.23		2006		2007	Ixodes	ovatus	Nymphs	Active	Dragging / Flagging			0	Yamauchi T, Obara M, Watanabe M, Ando S, Ishikura M, Shinagawa Y, et al. Survey of tick fauna possessing the ability to act as vectors of rickettsiosis in Toyama Prefecture, Japan. Med Entomol Zool. 2009;60:23-31. doi: 10.7601/mez.60.23
521	Yamauchi, 2009	2009	Japan	Honshu	Toyama	Furudo-no-mori			36.75	137.23		2006		2007	Ixodes	persulcatus	Adults	Active	Dragging / Flagging			0	Yamauchi T, Obara M, Watanabe M, Ando S, Ishikura M, Shinagawa Y, et al. Survey of tick fauna possessing the ability to act as vectors of rickettsiosis in Toyama Prefecture, Japan. Med Entomol Zool. 2009;60:23-31. doi: 10.7601/mez.60.23
522	Yamauchi, 2009	2009	Japan	Honshu	Toyama	Furudo-no-mori			36.75	137.23		2006		2007	Ixodes	persulcatus	Nymphs	Active	Dragging / Flagging			0	Yamauchi T, Obara M, Watanabe M, Ando S, Ishikura M, Shinagawa Y, et al. Survey of tick fauna possessing the ability to act as vectors of rickettsiosis in Toyama Prefecture, Japan. Med Entomol Zool. 2009;60:23-31. doi: 10.7601/mez.60.23
523	Yamauchi, 2009	2009	Japan	Honshu	Toyama	Hanakiri			36.595	137.439		2006		2007	Haemaphysalis	flava	Nymphs	Active	Dragging / Flagging			10	Yamauchi T, Obara M, Watanabe M, Ando S, Ishikura M, Shinagawa Y, et al. Survey of tick fauna possessing the ability to act as vectors of rickettsiosis in Toyama Prefecture, Japan. Med Entomol Zool. 2009;60:23-31. doi: 10.7601/mez.60.23
524	Yamauchi, 2009	2009	Japan	Honshu	Toyama	Hanakiri			36.595	137.439		2006		2007	Haemaphysalis	japonica	Adults	Active	Dragging / Flagging			1	Yamauchi T, Obara M, Watanabe M, Ando S, Ishikura M, Shinagawa Y, et al. Survey of tick fauna possessing the ability to act as vectors of rickettsiosis in Toyama Prefecture, Japan. Med Entomol Zool. 2009;60:23-31. doi: 10.7601/mez.60.23
525	Yamauchi, 2009	2009	Japan	Honshu	Toyama	Hanakiri			36.595	137.439		2006		2007	Haemaphysalis	japonica	Nymphs	Active	Dragging / Flagging			12	Yamauchi T, Obara M, Watanabe M, Ando S, Ishikura M, Shinagawa Y, et al. Survey of tick fauna possessing the ability to act as vectors of rickettsiosis in Toyama Prefecture, Japan. Med Entomol Zool. 2009;60:23-31. doi: 10.7601/mez.60.23
526	Yamauchi, 2009	2009	Japan	Honshu	Toyama	Hanakiri			36.595	137.439		2006		2007	Ixodes	ovatus	Adults	Active	Dragging / Flagging			10	Yamauchi T, Obara M, Watanabe M, Ando S, Ishikura M, Shinagawa Y, et al. Survey of tick fauna possessing the ability to act as vectors of rickettsiosis in Toyama Prefecture, Japan. Med Entomol Zool. 2009;60:23-31. doi: 10.7601/mez.60.23
527	Yamauchi, 2009	2009	Japan	Honshu	Toyama	Hanakiri			36.595	137.439		2006		2007	Ixodes	ovatus	Nymphs	Active	Dragging / Flagging			0	Yamauchi T, Obara M, Watanabe M, Ando S, Ishikura M, Shinagawa Y, et al. Survey of tick fauna possessing the ability to act as vectors of rickettsiosis in Toyama Prefecture, Japan. Med Entomol Zool. 2009;60:23-31. doi: 10.7601/mez.60.23
528	Yamauchi, 2009	2009	Japan	Honshu	Toyama	Hanakiri			36.595	137.439		2006		2007	Ixodes	persulcatus	Adults	Active	Dragging / Flagging			0	Yamauchi T, Obara M, Watanabe M, Ando S, Ishikura M, Shinagawa Y, et al. Survey of tick fauna possessing the ability to act as vectors of rickettsiosis in Toyama Prefecture, Japan. Med Entomol Zool. 2009;60:23-31. doi: 10.7601/mez.60.23
529	Yamauchi, 2009	2009	Japan	Honshu	Toyama	Hanakiri			36.595	137.439		2006		2007	Ixodes	persulcatus	Nymphs	Active	Dragging / Flagging			0	Yamauchi T, Obara M, Watanabe M, Ando S, Ishikura M, Shinagawa Y, et al. Survey of tick fauna possessing the ability to act as vectors of rickettsiosis in Toyama Prefecture, Japan. Med Entomol Zool. 2009;60:23-31. doi: 10.7601/mez.60.23
530	Yamauchi, 2009	2009	Japan	Honshu	Toyama	Iozen			36.695	137.21		2006		2007	Haemaphysalis	flava	Adults	Active	Dragging / Flagging			9	Yamauchi T, Obara M, Watanabe M, Ando S, Ishikura M, Shinagawa Y, et al. Survey of tick fauna possessing the ability to act as vectors of rickettsiosis in Toyama Prefecture, Japan. Med Entomol Zool. 2009;60:23-31. doi: 10.7601/mez.60.23
531	Yamauchi, 2009	2009	Japan	Honshu	Toyama	Iozen			36.695	137.21		2006		2007	Haemaphysalis	flava	Nymphs	Active	Dragging / Flagging			24	Yamauchi T, Obara M, Watanabe M, Ando S, Ishikura M, Shinagawa Y, et al. Survey of tick fauna possessing the ability to act as vectors of rickettsiosis in Toyama Prefecture, Japan. Med Entomol Zool. 2009;60:23-31. doi: 10.7601/mez.60.23
532	Yamauchi, 2009	2009	Japan	Honshu	Toyama	Iozen			36.695	137.21		2006		2007	Haemaphysalis	japonica	Adults	Active	Dragging / Flagging			2	Yamauchi T, Obara M, Watanabe M, Ando S, Ishikura M, Shinagawa Y, et al. Survey of tick fauna possessing the ability to act as vectors of rickettsiosis in Toyama Prefecture, Japan. Med Entomol Zool. 2009;60:23-31. doi: 10.7601/mez.60.23
533	Yamauchi, 2009	2009	Japan	Honshu	Toyama	Iozen			36.695	137.21		2006		2007	Haemaphysalis	japonica	Nymphs	Active	Dragging / Flagging			5	Yamauchi T, Obara M, Watanabe M, Ando S, Ishikura M, Shinagawa Y, et al. Survey of tick fauna possessing the ability to act as vectors of rickettsiosis in Toyama Prefecture, Japan. Med Entomol Zool. 2009;60:23-31. doi: 10.7601/mez.60.23
534	Yamauchi, 2009	2009	Japan	Honshu	Toyama	Iozen			36.695	137.21		2006		2007	Ixodes	ovatus	Adults	Active	Dragging / Flagging			123	Yamauchi T, Obara M, Watanabe M, Ando S, Ishikura M, Shinagawa Y, et al. Survey of tick fauna possessing the ability to act as vectors of rickettsiosis in Toyama Prefecture, Japan. Med Entomol Zool. 2009;60:23-31. doi: 10.7601/mez.60.23
535	Yamauchi, 2009	2009	Japan	Honshu	Toyama	Iozen			36.695	137.21		2006		2007	Ixodes	persulcatus	Adults	Active	Dragging / Flagging			2	Yamauchi T, Obara M, Watanabe M, Ando S, Ishikura M, Shinagawa Y, et al. Survey of tick fauna possessing the ability to act as vectors of rickettsiosis in Toyama Prefecture, Japan. Med Entomol Zool. 2009;60:23-31. doi: 10.7601/mez.60.23
536	Yamauchi, 2009	2009	Japan	Honshu	Toyama	Iozen			36.695	137.21		2006		2007	Ixodes	persulcatus	Nymphs	Active	Dragging / Flagging			0	Yamauchi T, Obara M, Watanabe M, Ando S, Ishikura M, Shinagawa Y, et al. Survey of tick fauna possessing the ability to act as vectors of rickettsiosis in Toyama Prefecture, Japan. Med Entomol Zool. 2009;60:23-31. doi: 10.7601/mez.60.23
537	Yamauchi, 2009	2009	Japan	Honshu	Toyama	Iozen			36.695	137.21		2006		2007	Ixodes	ovatus	Adults	Active	Dragging / Flagging			0	Yamauchi T, Obara M, Watanabe M, Ando S, Ishikura M, Shinagawa Y, et al. Survey of tick fauna possessing the ability to act as vectors of rickettsiosis in Toyama Prefecture, Japan. Med Entomol Zool. 2009;60:23-31. doi: 10.7601/mez.60.23
538	Yamauchi, 2009	2009	Japan	Honshu	Toyama	Iozen			36.695	137.21		2006		2007	Ixodes	ovatus	Nymphs	Active	Dragging / Flagging			0	Yamauchi T, Obara M, Watanabe M, Ando S, Ishikura M, Shinagawa Y, et al. Survey of tick fauna possessing the ability to act as vectors of rickettsiosis in Toyama Prefecture, Japan. Med Entomol Zool. 2009;60:23-31. doi: 10.7601/mez.60.23
539	Yamauchi, 2009	2009	Japan	Honshu	Toyama	Iozen-guchi			36.695	137.21		2006		2007	Haemaphysalis	flava	Adults	Active	Dragging / Flagging			3	Yamauchi T, Obara M, Watanabe M, Ando S, Ishikura M, Shinagawa Y, et al. Survey of tick fauna possessing the ability to act as vectors of rickettsiosis in Toyama Prefecture, Japan. Med Entomol Zool. 2009;60:23-31. doi: 10.7601/mez.60.23
540	Yamauchi, 2009	2009	Japan	Honshu	Toyama	Iozen-guchi			36.695	137.21		2006		2007	Ixodes	ovatus	Adults	Active	Dragging / Flagging			0	Yamauchi T, Obara M, Watanabe M, Ando S, Ishikura M, Shinagawa Y, et al. Survey of tick fauna possessing the ability to act as vectors of rickettsiosis in Toyama Prefecture, Japan. Med Entomol Zool. 2009;60:23-31. doi: 10.7601/mez.60.23
541	Yamauchi, 2009	2009	Japan	Honshu	Toyama	Iozen-guchi			36.695	137.21		2006		2007	Ixodes	ovatus	Nymphs	Active	Dragging / Flagging			0	Yamauchi T, Obara M, Watanabe M, Ando S, Ishikura M, Shinagawa Y, et al. Survey of tick fauna possessing the ability to act as vectors of rickettsiosis in Toyama Prefecture, Japan. Med Entomol Zool. 2009;60:23-31. doi: 10.7601/mez.60.23
542	Yamauchi, 2009	2009	Japan	Honshu	Toyama	Iozen-guchi			36.695	137.21		2006		2007	Ixodes	persulcatus	Adults	Active	Dragging / Flagging			0	Yamauchi T, Obara M, Watanabe M, Ando S, Ishikura M, Shinagawa Y, et al. Survey of tick fauna possessing the ability to act as vectors of rickettsiosis in Toyama Prefecture, Japan. Med Entomol Zool. 2009;60:23-31. doi: 10.7601/mez.60.23
543	Yamauchi, 2009	2009	Japan	Honshu	Toyama	Iozen-guchi			36.695	137.21		2006		2007	Ixodes	persulcatus	Nymphs	Active	Dragging / Flagging			0	Yamauchi T, Obara M, Watanabe M, Ando S, Ishikura M, Shinagawa Y, et al. Survey of tick fauna possessing the ability to act as vectors of rickettsiosis in Toyama Prefecture, Japan. Med Entomol Zool. 2009;60:23-31. doi: 10.7601/mez.60.23
544	Yamauchi, 2009	2009	Japan	Honshu	Toyama	Jyoyama			36.657	137.107		2006		2007	Ixodes	ovatus	Adults	Active	Dragging / Flagging			23	Yamauchi T, Obara M, Watanabe M, Ando S, Ishikura M, Shinagawa Y, et al. Survey of tick fauna possessing the ability to act as vectors of rickettsiosis in Toyama Prefecture, Japan. Med Entomol Zool. 2009;60:23-31. doi: 10.7601/mez.60.23
545	Yamauchi, 2009	2009	Japan	Honshu	Toyama	Jyoyama			36.657	137.107		2006		2007	Ixodes	ovatus	Nymphs	Active	Dragging / Flagging			2	Yamauchi T, Obara M, Watanabe M, Ando S, Ishikura M, Shinagawa Y, et al. Survey of tick fauna possessing the ability to act as vectors of rickettsiosis in Toyama Prefecture, Japan. Med Entomol Zool. 2009;60:23-31. doi: 10.7601/mez.60.23
546	Yamauchi, 2009	2009	Japan	Honshu	Toyama	Jyoyama			36.657	137.107		2006		2007	Ixodes	persulcatus	Adults	Active	Dragging / Flagging			0	Yamauchi T, Obara M, Watanabe M, Ando S, Ishikura M, Shinagawa Y, et al. Survey of tick fauna possessing the ability to act as vectors of rickettsiosis in Toyama Prefecture, Japan. Med Entomol Zool. 2009;60:23-31. doi: 10.7601/mez.60.23
547	Yamauchi, 2009	2009	Japan	Honshu	Toyama	Jyoyama			36.657	137.107		2006		2007	Ixodes	persulcatus	Nymphs	Active	Dragging / Flagging			0	Yamauchi T, Obara M, Watanabe M, Ando S, Ishikura M, Shinagawa Y, et al. Survey of tick fauna possessing the ability to act as vectors of rickettsiosis in Toyama Prefecture, Japan. Med Entomol Zool. 2009;60:23-31. doi: 10.7601/mez.60.23
548	Yamauchi, 2009	2009	Japan	Honshu	Toyama	Kakuma			36.929	136.96		2006		2007	Haemaphysalis	flava	Adults	Active	Dragging / Flagging			8	Yamauchi T, Obara M, Watanabe M, Ando S, Ishikura M, Shinagawa Y, et al. Survey of tick fauna possessing the ability to act as vectors of rickettsiosis in Toyama Prefecture, Japan. Med Entomol Zool. 2009;60:23-31. doi: 10.7601/mez.60.23
549	Yamauchi, 2009	2009	Japan	Honshu	Toyama	Kakuma			36.929	136.96		2006		2007	Haemaphysalis	flava	Nymphs	Active	Dragging / Flagging			5	Yamauchi T, Obara M, Watanabe M, Ando S, Ishikura M, Shinagawa Y, et al. Survey of tick fauna possessing the ability to act as vectors of rickettsiosis in Toyama Prefecture, Japan. Med Entomol Zool. 2009;60:23-31. doi: 10.7601/mez.60.23
550	Yamauchi, 2009	2009	Japan	Honshu	Toyama	Kakuma			36.929	136.96		2006		2007	Ixodes	ovatus	Adults	Active	Dragging / Flagging			3	Yamauchi T, Obara M, Watanabe M, Ando S, Ishikura M, Shinagawa Y, et al. Survey of tick fauna possessing the ability to act as vectors of rickettsiosis in Toyama Prefecture, Japan. Med Entomol Zool. 2009;60:23-31. doi: 10.7601/mez.60.23
551	Yamauchi, 2009	2009	Japan	Honshu	Toyama	Kakuma			36.929	136.96		2006		2007	Ixodes	ovatus	Nymphs	Active	Dragging / Flagging			0	Yamauchi T, Obara M, Watanabe M, Ando S, Ishikura M, Shinagawa Y, et al. Survey of tick fauna possessing the ability to act as vectors of rickettsiosis in Toyama Prefecture, Japan. Med Entomol Zool. 2009;60:23-31. doi: 10.7601/mez.60.23
552	Yamauchi, 2009	2009	Japan	Honshu	Toyama	Kakuma			36.929	136.96		2006		2007	Ixodes	persulcatus	Adults	Active	Dragging / Flagging			0	Yamauchi T, Obara M, Watanabe M, Ando S, Ishikura M, Shinagawa Y, et al. Survey of tick fauna possessing the ability to act as vectors of rickettsiosis in Toyama Prefecture, Japan. Med Entomol Zool. 2009;60:23-31. doi: 10.7601/mez.60.23
553	Yamauchi, 2009	2009	Japan	Honshu	Toyama	Kakuma			36.929	136.96		2006		2007	Ixodes	persulcatus	Nymphs	Active	Dragging / Flagging			0	Yamauchi T, Obara M, Watanabe M, Ando S, Ishikura M, Shinagawa Y, et al. Survey of tick fauna possessing the ability to act as vectors of rickettsiosis in Toyama Prefecture, Japan. Med Entomol Zool. 2009;60:23-31. doi: 10.7601/mez.60.23
554	Yamauchi, 2009	2009	Japan	Honshu	Toyama	Kamegai-akasaka			36.543	137.204		2006		2007	Haemaphysalis	flava	Adults	Active	Dragging / Flagging			4	Yamauchi T, Obara M, Watanabe M, Ando S, Ishikura M, Shinagawa Y, et al. Survey of tick fauna possessing the ability to act as vectors of rickettsiosis in Toyama Prefecture, Japan. Med Entomol Zool. 2009;60:23-31. doi: 10.7601/mez.60.23
555	Yamauchi, 2009	2009	Japan	Honshu	Toyama	Kamegai-akasaka			36.543	137.204		2006		2007	Haemaphysalis	flava	Nymphs	Active	Dragging / Flagging			5	Yamauchi T, Obara M, Watanabe M, Ando S, Ishikura M, Shinagawa Y, et al. Survey of tick fauna possessing the ability to act as vectors of rickettsiosis in Toyama Prefecture, Japan. Med Entomol Zool. 2009;60:23-31. doi: 10.7601/mez.60.23
556	Yamauchi, 2009	2009	Japan	Honshu	Toyama	Kamegai-akasaka			36.543	137.204		2006		2007	Haemaphysalis	japonica	Adults	Active	Dragging / Flagging			1	Yamauchi T, Obara M, Watanabe M, Ando S, Ishikura M, Shinagawa Y, et al. Survey of tick fauna possessing the ability to act as vectors of rickettsiosis in Toyama Prefecture, Japan. Med Entomol Zool. 2009;60:23-31. doi: 10.7601/mez.60.23
557	Yamauchi, 2009	2009	Japan	Honshu	Toyama	Kamegai-akasaka			36.543	137.204		2006		2007	Haemaphysalis	japonica	Nymphs	Active	Dragging / Flagging			2	Yamauchi T, Obara M, Watanabe M, Ando S, Ishikura M, Shinagawa Y, et al. Survey of tick fauna possessing the ability to act as vectors of rickettsiosis in Toyama Prefecture, Japan. Med Entomol Zool. 2009;60:23-31. doi: 10.7601/mez.60.23
558	Yamauchi, 2009	2009	Japan	Honshu	Toyama	Kamegai-akasaka			36.543	137.204		2006		2007	Ixodes	ovatus	Adults	Active	Dragging / Flagging			29	Yamauchi T, Obara M, Watanabe M, Ando S, Ishikura M, Shinagawa Y, et al. Survey of tick fauna possessing the ability to act as vectors of rickettsiosis in Toyama Prefecture, Japan. Med Entomol Zool. 2009;60:23-31. doi: 10.7601/mez.60.23
559	Yamauchi, 2009	2009	Japan	Honshu	Toyama	Kamegai-akasaka			36.543	137.204		2006		2007	Ixodes	ovatus	Nymphs	Active	Dragging / Flagging			0	Yamauchi T, Obara M, Watanabe M, Ando S, Ishikura M, Shinagawa Y, et al. Survey of tick fauna possessing the ability to act as vectors of rickettsiosis in Toyama Prefecture, Japan. Med Entomol Zool. 2009;60:23-31. doi: 10.7601/mez.60.23
560	Yamauchi, 2009	2009	Japan	Honshu	Toyama	Kamegai-akasaka			36.543	137.204		2006		2007	Ixodes	persulcatus	Adults	Active	Dragging / Flagging			0	Yamauchi T, Obara M, Watanabe M, Ando S, Ishikura M, Shinagawa Y, et al. Survey of tick fauna possessing the ability to act as vectors of rickettsiosis in Toyama Prefecture, Japan. Med Entomol Zool. 2009;60:23-31. doi: 10.7601/mez.60.23
561	Yamauchi, 2009	2009	Japan	Honshu	Toyama	Kamegai-akasaka			36.543	137.204		2006		2007	Ixodes	persulcatus	Nymphs	Active	Dragging / Flagging			0	Yamauchi T, Obara M, Watanabe M, Ando S, Ishikura M, Shinagawa Y, et al. Survey of tick fauna possessing the ability to act as vectors of rickettsiosis in Toyama Prefecture, Japan. Med Entomol Zool. 2009;60:23-31. doi: 10.7601/mez.60.23
562	Yamauchi, 2009	2009	Japan	Honshu	Toyama	Kitajima			36.744	136.98		2006		2007	Ixodes	ovatus	Adults	Active	Dragging / Flagging			4	Yamauchi T, Obara M, Watanabe M, Ando S, Ishikura M, Shinagawa Y, et al. Survey of tick fauna possessing the ability to act as vectors of rickettsiosis in Toyama Prefecture, Japan. Med Entomol Zool. 2009;60:23-31. doi: 10.7601/mez.60.23
563	Yamauchi, 2009	2009	Japan	Honshu	Toyama	Kitajima			36.744	136.98		2006		2007	Ixodes	ovatus	Nymphs	Active	Dragging / Flagging			0	Yamauchi T, Obara M, Watanabe M, Ando S, Ishikura M, Shinagawa Y, et al. Survey of tick fauna possessing the ability to act as vectors of rickettsiosis in Toyama Prefecture, Japan. Med Entomol Zool. 2009;60:23-31. doi: 10.7601/mez.60.23
564	Yamauchi, 2009	2009	Japan	Honshu	Toyama	Kitajima			36.744	136.98		2006		2007	Ixodes	persulcatus	Adults	Active	Dragging / Flagging			0	Yamauchi T, Obara M, Watanabe M, Ando S, Ishikura M, Shinagawa Y, et al. Survey of tick fauna possessing the ability to act as vectors of rickettsiosis in Toyama Prefecture, Japan. Med Entomol Zool. 2009;60:23-31. doi: 10.7601/mez.60.23
565	Yamauchi, 2009	2009	Japan	Honshu	Toyama	Kitajima			36.744	136.98		2006		2007	Ixodes	persulcatus	Nymphs	Active	Dragging / Flagging			0	Yamauchi T, Obara M, Watanabe M, Ando S, Ishikura M, Shinagawa Y, et al. Survey of tick fauna possessing the ability to act as vectors of rickettsiosis in Toyama Prefecture, Japan. Med Entomol Zool. 2009;60:23-31. doi: 10.7601/mez.60.23
566	Yamauchi, 2009	2009	Japan	Honshu	Toyama	Ogaya			36.493	136.89		2006		2007	Haemaphysalis	flava	Adults	Active	Dragging / Flagging			5	Yamauchi T, Obara M, Watanabe M, Ando S, Ishikura M, Shinagawa Y, et al. Survey of tick fauna possessing the ability to act as vectors of rickettsiosis in Toyama Prefecture, Japan. Med Entomol Zool. 2009;60:23-31. doi: 10.7601/mez.60.23
567	Yamauchi, 2009	2009	Japan	Honshu	Toyama	Ogaya			36.493	136.89		2006		2007	Haemaphysalis	flava	Nymphs	Active	Dragging / Flagging			7	Yamauchi T, Obara M, Watanabe M, Ando S, Ishikura M, Shinagawa Y, et al. Survey of tick fauna possessing the ability to act as vectors of rickettsiosis in Toyama Prefecture, Japan. Med Entomol Zool. 2009;60:23-31. doi: 10.7601/mez.60.23
568	Yamauchi, 2009	2009	Japan	Honshu	Toyama	Ogaya			36.493	136.89		2006		2007	Ixodes	ovatus	Adults	Active	Dragging / Flagging			0	Yamauchi T, Obara M, Watanabe M, Ando S, Ishikura M, Shinagawa Y, et al. Survey of tick fauna possessing the ability to act as vectors of rickettsiosis in Toyama Prefecture, Japan. Med Entomol Zool. 2009;60:23-31. doi: 10.7601/mez.60.23
569	Yamauchi, 2009	2009	Japan	Honshu	Toyama	Ogaya			36.493	136.89		2006		2007	Ixodes	ovatus	Nymphs	Active	Dragging / Flagging			0	Yamauchi T, Obara M, Watanabe M, Ando S, Ishikura M, Shinagawa Y, et al. Survey of tick fauna possessing the ability to act as vectors of rickettsiosis in Toyama Prefecture, Japan. Med Entomol Zool. 2009;60:23-31. doi: 10.7601/mez.60.23
570	Yamauchi, 2009	2009	Japan	Honshu	Toyama	Ogaya			36.493	136.89		2006		2007	Ixodes	persulcatus	Adults	Active	Dragging / Flagging			0	Yamauchi T, Obara M, Watanabe M, Ando S, Ishikura M, Shinagawa Y, et al. Survey of tick fauna possessing the ability to act as vectors of rickettsiosis in Toyama Prefecture, Japan. Med Entomol Zool. 2009;60:23-31. doi: 10.7601/mez.60.23
571	Yamauchi, 2009	2009	Japan	Honshu	Toyama	Ogaya			36.493	136.89		2006		2007	Ixodes	persulcatus	Nymphs	Active	Dragging / Flagging			0	Yamauchi T, Obara M, Watanabe M, Ando S, Ishikura M, Shinagawa Y, et al. Survey of tick fauna possessing the ability to act as vectors of rickettsiosis in Toyama Prefecture, Japan. Med Entomol Zool. 2009;60:23-31. doi: 10.7601/mez.60.23
572	Yamauchi, 2009	2009	Japan	Honshu	Toyama	Oku-daikanba			36.695	137.21		2006		2007	Haemaphysalis	japonica	Nymphs	Active	Dragging / Flagging			1	Yamauchi T, Obara M, Watanabe M, Ando S, Ishikura M, Shinagawa Y, et al. Survey of tick fauna possessing the ability to act as vectors of rickettsiosis in Toyama Prefecture, Japan. Med Entomol Zool. 2009;60:23-31. doi: 10.7601/mez.60.23
573	Yamauchi, 2009	2009	Japan	Honshu	Toyama	Oku-daikanba			36.695	137.21		2006		2007	Ixodes	ovatus	Adults	Active	Dragging / Flagging			5	Yamauchi T, Obara M, Watanabe M, Ando S, Ishikura M, Shinagawa Y, et al. Survey of tick fauna possessing the ability to act as vectors of rickettsiosis in Toyama Prefecture, Japan. Med Entomol Zool. 2009;60:23-31. doi: 10.7601/mez.60.23
574	Yamauchi, 2009	2009	Japan	Honshu	Toyama	Oku-daikanba			36.695	137.21		2006		2007	Ixodes	ovatus	Nymphs	Active	Dragging / Flagging			0	Yamauchi T, Obara M, Watanabe M, Ando S, Ishikura M, Shinagawa Y, et al. Survey of tick fauna possessing the ability to act as vectors of rickettsiosis in Toyama Prefecture, Japan. Med Entomol Zool. 2009;60:23-31. doi: 10.7601/mez.60.23
575	Yamauchi, 2009	2009	Japan	Honshu	Toyama	Oku-daikanba			36.695	137.21		2006		2007	Ixodes	persulcatus	Adults	Active	Dragging / Flagging			5	Yamauchi T, Obara M, Watanabe M, Ando S, Ishikura M, Shinagawa Y, et al. Survey of tick fauna possessing the ability to act as vectors of rickettsiosis in Toyama Prefecture, Japan. Med Entomol Zool. 2009;60:23-31. doi: 10.7601/mez.60.23
576	Yamauchi, 2009	2009	Japan	Honshu	Toyama	Oku-daikanba			36.695	137.21		2006		2007	Ixodes	persulcatus	Nymphs	Active	Dragging / Flagging			0	Yamauchi T, Obara M, Watanabe M, Ando S, Ishikura M, Shinagawa Y, et al. Survey of tick fauna possessing the ability to act as vectors of rickettsiosis in Toyama Prefecture, Japan. Med Entomol Zool. 2009;60:23-31. doi: 10.7601/mez.60.23
577	Yamauchi, 2009	2009	Japan	Honshu	Toyama	Sogatake-guchi			36.786	137.618		2006		2007	Ixodes	ovatus	Adults	Active	Dragging / Flagging			2	Yamauchi T, Obara M, Watanabe M, Ando S, Ishikura M, Shinagawa Y, et al. Survey of tick fauna possessing the ability to act as vectors of rickettsiosis in Toyama Prefecture, Japan. Med Entomol Zool. 2009;60:23-31. doi: 10.7601/mez.60.23
578	Yamauchi, 2009	2009	Japan	Honshu	Toyama	Sogatake-guchi			36.786	137.618		2006		2007	Ixodes	ovatus	Nymphs	Active	Dragging / Flagging			0	Yamauchi T, Obara M, Watanabe M, Ando S, Ishikura M, Shinagawa Y, et al. Survey of tick fauna possessing the ability to act as vectors of rickettsiosis in Toyama Prefecture, Japan. Med Entomol Zool. 2009;60:23-31. doi: 10.7601/mez.60.23
579	Yamauchi, 2009	2009	Japan	Honshu	Toyama	Sogatake-guchi			36.786	137.618		2006		2007	Ixodes	persulcatus	Adults	Active	Dragging / Flagging			0	Yamauchi T, Obara M, Watanabe M, Ando S, Ishikura M, Shinagawa Y, et al. Survey of tick fauna possessing the ability to act as vectors of rickettsiosis in Toyama Prefecture, Japan. Med Entomol Zool. 2009;60:23-31. doi: 10.7601/mez.60.23
580	Yamauchi, 2009	2009	Japan	Honshu	Toyama	Sogatake-guchi			36.786	137.618		2006		2007	Ixodes	persulcatus	Nymphs	Active	Dragging / Flagging			0	Yamauchi T, Obara M, Watanabe M, Ando S, Ishikura M, Shinagawa Y, et al. Survey of tick fauna possessing the ability to act as vectors of rickettsiosis in Toyama Prefecture, Japan. Med Entomol Zool. 2009;60:23-31. doi: 10.7601/mez.60.23
581	Yamauchi, 2009	2009	Japan	Honshu	Toyama	Sogatake-tozanguchi			36.799	137.574		2006		2007	Haemaphysalis	flava	Nymphs	Active	Dragging / Flagging			5	Yamauchi T, Obara M, Watanabe M, Ando S, Ishikura M, Shinagawa Y, et al. Survey of tick fauna possessing the ability to act as vectors of rickettsiosis in Toyama Prefecture, Japan. Med Entomol Zool. 2009;60:23-31. doi: 10.7601/mez.60.23
582	Yamauchi, 2009	2009	Japan	Honshu	Toyama	Sogatake-tozanguchi			36.799	137.574		2006		2007	Haemaphysalis	japonica	Adults	Active	Dragging / Flagging			5	Yamauchi T, Obara M, Watanabe M, Ando S, Ishikura M, Shinagawa Y, et al. Survey of tick fauna possessing the ability to act as vectors of rickettsiosis in Toyama Prefecture, Japan. Med Entomol Zool. 2009;60:23-31. doi: 10.7601/mez.60.23
583	Yamauchi, 2009	2009	Japan	Honshu	Toyama	Sogatake-tozanguchi			36.799	137.574		2006		2007	Haemaphysalis	japonica	Nymphs	Active	Dragging / Flagging			34	Yamauchi T, Obara M, Watanabe M, Ando S, Ishikura M, Shinagawa Y, et al. Survey of tick fauna possessing the ability to act as vectors of rickettsiosis in Toyama Prefecture, Japan. Med Entomol Zool. 2009;60:23-31. doi: 10.7601/mez.60.23
584	Yamauchi, 2009	2009	Japan	Honshu	Toyama	Sogatake-tozanguchi			36.799	137.574		2006		2007	Ixodes	ovatus	Adults	Active	Dragging / Flagging			10	Yamauchi T, Obara M, Watanabe M, Ando S, Ishikura M, Shinagawa Y, et al. Survey of tick fauna possessing the ability to act as vectors of rickettsiosis in Toyama Prefecture, Japan. Med Entomol Zool. 2009;60:23-31. doi: 10.7601/mez.60.23
585	Yamauchi, 2009	2009	Japan	Honshu	Toyama	Sogatake-tozanguchi			36.799	137.574		2006		2007	Ixodes	ovatus	Nymphs	Active	Dragging / Flagging			0	Yamauchi T, Obara M, Watanabe M, Ando S, Ishikura M, Shinagawa Y, et al. Survey of tick fauna possessing the ability to act as vectors of rickettsiosis in Toyama Prefecture, Japan. Med Entomol Zool. 2009;60:23-31. doi: 10.7601/mez.60.23
586	Yamauchi, 2009	2009	Japan	Honshu	Toyama	Sogatake-tozanguchi			36.799	137.574		2006		2007	Ixodes	persulcatus	Adults	Active	Dragging / Flagging			0	Yamauchi T, Obara M, Watanabe M, Ando S, Ishikura M, Shinagawa Y, et al. Survey of tick fauna possessing the ability to act as vectors of rickettsiosis in Toyama Prefecture, Japan. Med Entomol Zool. 2009;60:23-31. doi: 10.7601/mez.60.23
587	Yamauchi, 2009	2009	Japan	Honshu	Toyama	Sogatake-tozanguchi			36.799	137.574		2006		2007	Ixodes	persulcatus	Nymphs	Active	Dragging / Flagging			0	Yamauchi T, Obara M, Watanabe M, Ando S, Ishikura M, Shinagawa Y, et al. Survey of tick fauna possessing the ability to act as vectors of rickettsiosis in Toyama Prefecture, Japan. Med Entomol Zool. 2009;60:23-31. doi: 10.7601/mez.60.23
588	Yamauchi, 2009	2009	Japan	Honshu	Toyama	Sarukurayama			36.555	137.227		2006		2007	Haemaphysalis	flava	Adults	Active	Dragging / Flagging			1	Yamauchi T, Obara M, Watanabe M, Ando S, Ishikura M, Shinagawa Y, et al. Survey of tick fauna possessing the ability to act as vectors of rickettsiosis in Toyama Prefecture, Japan. Med Entomol Zool. 2009;60:23-31. doi: 10.7601/mez.60.23
589	Yamauchi, 2009	2009	Japan	Honshu	Toyama	Sarukurayama			36.555	137.227		2006		2007	Ixodes	ovatus	Adults	Active	Dragging / Flagging			0	Yamauchi T, Obara M, Watanabe M, Ando S, Ishikura M, Shinagawa Y, et al. Survey of tick fauna possessing the ability to act as vectors of rickettsiosis in Toyama Prefecture, Japan. Med Entomol Zool. 2009;60:23-31. doi: 10.7601/mez.60.23
590	Yamauchi, 2009	2009	Japan	Honshu	Toyama	Sarukurayama			36.555	137.227		2006		2007	Ixodes	ovatus	Nymphs	Active	Dragging / Flagging			0	Yamauchi T, Obara M, Watanabe M, Ando S, Ishikura M, Shinagawa Y, et al. Survey of tick fauna possessing the ability to act as vectors of rickettsiosis in Toyama Prefecture, Japan. Med Entomol Zool. 2009;60:23-31. doi: 10.7601/mez.60.23
591	Yamauchi, 2009	2009	Japan	Honshu	Toyama	Sarukurayama			36.555	137.227		2006		2007	Ixodes	persulcatus	Adults	Active	Dragging / Flagging			0	Yamauchi T, Obara M, Watanabe M, Ando S, Ishikura M, Shinagawa Y, et al. Survey of tick fauna possessing the ability to act as vectors of rickettsiosis in Toyama Prefecture, Japan. Med Entomol Zool. 2009;60:23-31. doi: 10.7601/mez.60.23
592	Yamauchi, 2009	2009	Japan	Honshu	Toyama	Sarukurayama			36.555	137.227		2006		2007	Ixodes	persulcatus	Nymphs	Active	Dragging / Flagging			0	Yamauchi T, Obara M, Watanabe M, Ando S, Ishikura M, Shinagawa Y, et al. Survey of tick fauna possessing the ability to act as vectors of rickettsiosis in Toyama Prefecture, Japan. Med Entomol Zool. 2009;60:23-31. doi: 10.7601/mez.60.23
593	Yamauchi, 2009	2009	Japan	Honshu	Toyama	Shirakimine			36.418	137.11		2006		2007	Ixodes	ovatus	Adults	Active	Dragging / Flagging			4	Yamauchi T, Obara M, Watanabe M, Ando S, Ishikura M, Shinagawa Y, et al. Survey of tick fauna possessing the ability to act as vectors of rickettsiosis in Toyama Prefecture, Japan. Med Entomol Zool. 2009;60:23-31. doi: 10.7601/mez.60.23
594	Yamauchi, 2009	2009	Japan	Honshu	Toyama	Shirakimine			36.418	137.11		2006		2007	Ixodes	ovatus	Nymphs	Active	Dragging / Flagging			0	Yamauchi T, Obara M, Watanabe M, Ando S, Ishikura M, Shinagawa Y, et al. Survey of tick fauna possessing the ability to act as vectors of rickettsiosis in Toyama Prefecture, Japan. Med Entomol Zool. 2009;60:23-31. doi: 10.7601/mez.60.23
595	Yamauchi, 2009	2009	Japan	Honshu	Toyama	Shirakimine			36.418	137.11		2006		2007	Ixodes	persulcatus	Adults	Active	Dragging / Flagging			1	Yamauchi T, Obara M, Watanabe M, Ando S, Ishikura M, Shinagawa Y, et al. Survey of tick fauna possessing the ability to act as vectors of rickettsiosis in Toyama Prefecture, Japan. Med Entomol Zool. 2009;60:23-31. doi: 10.7601/mez.60.23
596	Yamauchi, 2009	2009	Japan	Honshu	Toyama	Shirakimine			36.418	137.11		2006		2007	Ixodes	persulcatus	Nymphs	Active	Dragging / Flagging			1	Yamauchi T, Obara M, Watanabe M, Ando S, Ishikura M, Shinagawa Y, et al. Survey of tick fauna possessing the ability to act as vectors of rickettsiosis in Toyama Prefecture, Japan. Med Entomol Zool. 2009;60:23-31. doi: 10.7601/mez.60.23
597	Yamauchi, 2009	2009	Japan	Honshu	Toyama	Taikoyama			36.708	137.09		2006		2007	Haemaphysalis	flava	Nymphs	Active	Dragging / Flagging			20	Yamauchi T, Obara M, Watanabe M, Ando S, Ishikura M, Shinagawa Y, et al. Survey of tick fauna possessing the ability to act as vectors of rickettsiosis in Toyama Prefecture, Japan. Med Entomol Zool. 2009;60:23-31. doi: 10.7601/mez.60.23
598	Yamauchi, 2009	2009	Japan	Honshu	Toyama	Taikoyama			36.708	137.09		2006		2007	Ixodes	ovatus	Adults	Active	Dragging / Flagging			0	Yamauchi T, Obara M, Watanabe M, Ando S, Ishikura M, Shinagawa Y, et al. Survey of tick fauna possessing the ability to act as vectors of rickettsiosis in Toyama Prefecture, Japan. Med Entomol Zool. 2009;60:23-31. doi: 10.7601/mez.60.23
599	Yamauchi, 2009	2009	Japan	Honshu	Toyama	Taikoyama			36.708	137.09		2006		2007	Ixodes	ovatus	Nymphs	Active	Dragging / Flagging			0	Yamauchi T, Obara M, Watanabe M, Ando S, Ishikura M, Shinagawa Y, et al. Survey of tick fauna possessing the ability to act as vectors of rickettsiosis in Toyama Prefecture, Japan. Med Entomol Zool. 2009;60:23-31. doi: 10.7601/mez.60.23
600	Yamauchi, 2009	2009	Japan	Honshu	Toyama	Taikoyama			36.708	137.09		2006		2007	Ixodes	persulcatus	Adults	Active	Dragging / Flagging			0	Yamauchi T, Obara M, Watanabe M, Ando S, Ishikura M, Shinagawa Y, et al. Survey of tick fauna possessing the ability to act as vectors of rickettsiosis in Toyama Prefecture, Japan. Med Entomol Zool. 2009;60:23-31. doi: 10.7601/mez.60.23
601	Yamauchi, 2009	2009	Japan	Honshu	Toyama	Taikoyama			36.708	137.09		2006		2007	Ixodes	persulcatus	Nymphs	Active	Dragging / Flagging			0	Yamauchi T, Obara M, Watanabe M, Ando S, Ishikura M, Shinagawa Y, et al. Survey of tick fauna possessing the ability to act as vectors of rickettsiosis in Toyama Prefecture, Japan. Med Entomol Zool. 2009;60:23-31. doi: 10.7601/mez.60.23
602	Yamauchi, 2009	2009	Japan	Honshu	Toyama	Tamukai			36.377	136.943		2006		2007	Ixodes	ovatus	Adults	Active	Dragging / Flagging			0	Yamauchi T, Obara M, Watanabe M, Ando S, Ishikura M, Shinagawa Y, et al. Survey of tick fauna possessing the ability to act as vectors of rickettsiosis in Toyama Prefecture, Japan. Med Entomol Zool. 2009;60:23-31. doi: 10.7601/mez.60.23
603	Yamauchi, 2009	2009	Japan	Honshu	Toyama	Tamukai			36.377	136.943		2006		2007	Ixodes	ovatus	Nymphs	Active	Dragging / Flagging			0	Yamauchi T, Obara M, Watanabe M, Ando S, Ishikura M, Shinagawa Y, et al. Survey of tick fauna possessing the ability to act as vectors of rickettsiosis in Toyama Prefecture, Japan. Med Entomol Zool. 2009;60:23-31. doi: 10.7601/mez.60.23
604	Yamauchi, 2009	2009	Japan	Honshu	Toyama	Tamukai			36.377	136.943		2006		2007	Ixodes	persulcatus	Adults	Active	Dragging / Flagging			0	Yamauchi T, Obara M, Watanabe M, Ando S, Ishikura M, Shinagawa Y, et al. Survey of tick fauna possessing the ability to act as vectors of rickettsiosis in Toyama Prefecture, Japan. Med Entomol Zool. 2009;60:23-31. doi: 10.7601/mez.60.23
605	Yamauchi, 2009	2009	Japan	Honshu	Toyama	Tamukai			36.377	136.943		2006		2007	Ixodes	persulcatus	Nymphs	Active	Dragging / Flagging			0	Yamauchi T, Obara M, Watanabe M, Ando S, Ishikura M, Shinagawa Y, et al. Survey of tick fauna possessing the ability to act as vectors of rickettsiosis in Toyama Prefecture, Japan. Med Entomol Zool. 2009;60:23-31. doi: 10.7601/mez.60.23
606	Yamauchi, 2009	2009	Japan	Honshu	Toyama	Tamukai			36.377	136.943		2006		2007	Haemaphysalis	flava	Nymphs	Active	Dragging / Flagging			1	Yamauchi T, Obara M, Watanabe M, Ando S, Ishikura M, Shinagawa Y, et al. Survey of tick fauna possessing the ability to act as vectors of rickettsiosis in Toyama Prefecture, Japan. Med Entomol Zool. 2009;60:23-31. doi: 10.7601/mez.60.23
607	Yamauchi, 2009	2009	Japan	Honshu	Toyama	Tateyama-bijodaira			36.58	137.46		2006		2007	Haemaphysalis	flava	Adults	Active	Dragging / Flagging			11	Yamauchi T, Obara M, Watanabe M, Ando S, Ishikura M, Shinagawa Y, et al. Survey of tick fauna possessing the ability to act as vectors of rickettsiosis in Toyama Prefecture, Japan. Med Entomol Zool. 2009;60:23-31. doi: 10.7601/mez.60.23
608	Yamauchi, 2009	2009	Japan	Honshu	Toyama	Tateyama-bijodaira			36.58	137.46		2006		2007	Haemaphysalis	flava	Nymphs	Active	Dragging / Flagging			20	Yamauchi T, Obara M, Watanabe M, Ando S, Ishikura M, Shinagawa Y, et al. Survey of tick fauna possessing the ability to act as vectors of rickettsiosis in Toyama Prefecture, Japan. Med Entomol Zool. 2009;60:23-31. doi: 10.7601/mez.60.23
609	Yamauchi, 2009	2009	Japan	Honshu	Toyama	Tateyama-bijodaira			36.58	137.46		2006		2007	Haemaphysalis	japonica	Adults	Active	Dragging / Flagging			18	Yamauchi T, Obara M, Watanabe M, Ando S, Ishikura M, Shinagawa Y, et al. Survey of tick fauna possessing the ability to act as vectors of rickettsiosis in Toyama Prefecture, Japan. Med Entomol Zool. 2009;60:23-31. doi: 10.7601/mez.60.23
610	Yamauchi, 2009	2009	Japan	Honshu	Toyama	Tateyama-bijodaira			36.58	137.46		2006		2007	Haemaphysalis	japonica	Nymphs	Active	Dragging / Flagging			13	Yamauchi T, Obara M, Watanabe M, Ando S, Ishikura M, Shinagawa Y, et al. Survey of tick fauna possessing the ability to act as vectors of rickettsiosis in Toyama Prefecture, Japan. Med Entomol Zool. 2009;60:23-31. doi: 10.7601/mez.60.23
611	Yamauchi, 2009	2009	Japan	Honshu	Toyama	Tateyama-bijodaira			36.58	137.46		2006		2007	Ixodes	ovatus	Adults	Active	Dragging / Flagging			148	Yamauchi T, Obara M, Watanabe M, Ando S, Ishikura M, Shinagawa Y, et al. Survey of tick fauna possessing the ability to act as vectors of rickettsiosis in Toyama Prefecture, Japan. Med Entomol Zool. 2009;60:23-31. doi: 10.7601/mez.60.23
612	Yamauchi, 2009	2009	Japan	Honshu	Toyama	Tateyama-bijodaira			36.58	137.46		2006		2007	Ixodes	ovatus	Nymphs	Active	Dragging / Flagging			5	Yamauchi T, Obara M, Watanabe M, Ando S, Ishikura M, Shinagawa Y, et al. Survey of tick fauna possessing the ability to act as vectors of rickettsiosis in Toyama Prefecture, Japan. Med Entomol Zool. 2009;60:23-31. doi: 10.7601/mez.60.23
613	Yamauchi, 2009	2009	Japan	Honshu	Toyama	Tateyama-bijodaira			36.58	137.46		2006		2007	Ixodes	persulcatus	Adults	Active	Dragging / Flagging			18	Yamauchi T, Obara M, Watanabe M, Ando S, Ishikura M, Shinagawa Y, et al. Survey of tick fauna possessing the ability to act as vectors of rickettsiosis in Toyama Prefecture, Japan. Med Entomol Zool. 2009;60:23-31. doi: 10.7601/mez.60.23
614	Yamauchi, 2009	2009	Japan	Honshu	Toyama	Tateyama-bijodaira			36.58	137.46		2006		2007	Ixodes	persulcatus	Nymphs	Active	Dragging / Flagging			2	Yamauchi T, Obara M, Watanabe M, Ando S, Ishikura M, Shinagawa Y, et al. Survey of tick fauna possessing the ability to act as vectors of rickettsiosis in Toyama Prefecture, Japan. Med Entomol Zool. 2009;60:23-31. doi: 10.7601/mez.60.23
615	Yamauchi, 2009	2009	Japan	Honshu	Toyama	Tateyama-bunadair			36.663	137.31		2006		2007	Ixodes	ovatus	Adults	Active	Dragging / Flagging			3	Yamauchi T, Obara M, Watanabe M, Ando S, Ishikura M, Shinagawa Y, et al. Survey of tick fauna possessing the ability to act as vectors of rickettsiosis in Toyama Prefecture, Japan. Med Entomol Zool. 2009;60:23-31. doi: 10.7601/mez.60.23
616	Yamauchi, 2009	2009	Japan	Honshu	Toyama	Tateyama-bunadair			36.663	137.31		2006		2007	Ixodes	ovatus	Nymphs	Active	Dragging / Flagging			0	Yamauchi T, Obara M, Watanabe M, Ando S, Ishikura M, Shinagawa Y, et al. Survey of tick fauna possessing the ability to act as vectors of rickettsiosis in Toyama Prefecture, Japan. Med Entomol Zool. 2009;60:23-31. doi: 10.7601/mez.60.23
617	Yamauchi, 2009	2009	Japan	Honshu	Toyama	Tateyama-bunadair			36.663	137.31		2006		2007	Ixodes	persulcatus	Adults	Active	Dragging / Flagging			0	Yamauchi T, Obara M, Watanabe M, Ando S, Ishikura M, Shinagawa Y, et al. Survey of tick fauna possessing the ability to act as vectors of rickettsiosis in Toyama Prefecture, Japan. Med Entomol Zool. 2009;60:23-31. doi: 10.7601/mez.60.23
618	Yamauchi, 2009	2009	Japan	Honshu	Toyama	Tateyama-bunadair			36.663	137.31		2006		2007	Ixodes	persulcatus	Nymphs	Active	Dragging / Flagging			0	Yamauchi T, Obara M, Watanabe M, Ando S, Ishikura M, Shinagawa Y, et al. Survey of tick fauna possessing the ability to act as vectors of rickettsiosis in Toyama Prefecture, Japan. Med Entomol Zool. 2009;60:23-31. doi: 10.7601/mez.60.23
619	Yamauchi, 2009	2009	Japan	Honshu	Toyama	Tochioretoge			36.695	137.21		2006		2007	Haemaphysalis	flava	Adults	Active	Dragging / Flagging			1	Yamauchi T, Obara M, Watanabe M, Ando S, Ishikura M, Shinagawa Y, et al. Survey of tick fauna possessing the ability to act as vectors of rickettsiosis in Toyama Prefecture, Japan. Med Entomol Zool. 2009;60:23-31. doi: 10.7601/mez.60.23
620	Yamauchi, 2009	2009	Japan	Honshu	Toyama	Tochioretoge			36.695	137.21		2006		2007	Ixodes	ovatus	Adults	Active	Dragging / Flagging			0	Yamauchi T, Obara M, Watanabe M, Ando S, Ishikura M, Shinagawa Y, et al. Survey of tick fauna possessing the ability to act as vectors of rickettsiosis in Toyama Prefecture, Japan. Med Entomol Zool. 2009;60:23-31. doi: 10.7601/mez.60.23
621	Yamauchi, 2009	2009	Japan	Honshu	Toyama	Tochioretoge			36.695	137.21		2006		2007	Ixodes	ovatus	Nymphs	Active	Dragging / Flagging			0	Yamauchi T, Obara M, Watanabe M, Ando S, Ishikura M, Shinagawa Y, et al. Survey of tick fauna possessing the ability to act as vectors of rickettsiosis in Toyama Prefecture, Japan. Med Entomol Zool. 2009;60:23-31. doi: 10.7601/mez.60.23
622	Yamauchi, 2009	2009	Japan	Honshu	Toyama	Tochioretoge			36.695	137.21		2006		2007	Ixodes	persulcatus	Adults	Active	Dragging / Flagging			0	Yamauchi T, Obara M, Watanabe M, Ando S, Ishikura M, Shinagawa Y, et al. Survey of tick fauna possessing the ability to act as vectors of rickettsiosis in Toyama Prefecture, Japan. Med Entomol Zool. 2009;60:23-31. doi: 10.7601/mez.60.23
623	Yamauchi, 2009	2009	Japan	Honshu	Toyama	Tochioretoge			36.695	137.21		2006		2007	Ixodes	persulcatus	Nymphs	Active	Dragging / Flagging			0	Yamauchi T, Obara M, Watanabe M, Ando S, Ishikura M, Shinagawa Y, et al. Survey of tick fauna possessing the ability to act as vectors of rickettsiosis in Toyama Prefecture, Japan. Med Entomol Zool. 2009;60:23-31. doi: 10.7601/mez.60.23
624	Yamauchi, 2009	2009	Japan	Honshu	Toyama	Togamura-kamimomose			36.422	137.03		2006		2007	Haemaphysalis	japonica	Nymphs	Active	Dragging / Flagging			1	Yamauchi T, Obara M, Watanabe M, Ando S, Ishikura M, Shinagawa Y, et al. Survey of tick fauna possessing the ability to act as vectors of rickettsiosis in Toyama Prefecture, Japan. Med Entomol Zool. 2009;60:23-31. doi: 10.7601/mez.60.23
625	Yamauchi, 2009	2009	Japan	Honshu	Toyama	Togamura-kamimomose			36.422	137.03		2006		2007	Ixodes	ovatus	Adults	Active	Dragging / Flagging			1	Yamauchi T, Obara M, Watanabe M, Ando S, Ishikura M, Shinagawa Y, et al. Survey of tick fauna possessing the ability to act as vectors of rickettsiosis in Toyama Prefecture, Japan. Med Entomol Zool. 2009;60:23-31. doi: 10.7601/mez.60.23
626	Yamauchi, 2009	2009	Japan	Honshu	Toyama	Togamura-kamimomose			36.422	137.03		2006		2007	Ixodes	ovatus	Nymphs	Active	Dragging / Flagging			0	Yamauchi T, Obara M, Watanabe M, Ando S, Ishikura M, Shinagawa Y, et al. Survey of tick fauna possessing the ability to act as vectors of rickettsiosis in Toyama Prefecture, Japan. Med Entomol Zool. 2009;60:23-31. doi: 10.7601/mez.60.23
627	Yamauchi, 2009	2009	Japan	Honshu	Toyama	Togamura-kamimomose			36.422	137.03		2006		2007	Ixodes	persulcatus	Adults	Active	Dragging / Flagging			0	Yamauchi T, Obara M, Watanabe M, Ando S, Ishikura M, Shinagawa Y, et al. Survey of tick fauna possessing the ability to act as vectors of rickettsiosis in Toyama Prefecture, Japan. Med Entomol Zool. 2009;60:23-31. doi: 10.7601/mez.60.23
628	Yamauchi, 2009	2009	Japan	Honshu	Toyama	Togamura-kamimomose			36.422	137.03		2006		2007	Ixodes	persulcatus	Nymphs	Active	Dragging / Flagging			0	Yamauchi T, Obara M, Watanabe M, Ando S, Ishikura M, Shinagawa Y, et al. Survey of tick fauna possessing the ability to act as vectors of rickettsiosis in Toyama Prefecture, Japan. Med Entomol Zool. 2009;60:23-31. doi: 10.7601/mez.60.23
629	Yamauchi, 2009	2009	Japan	Honshu	Toyama	Togamura-mizunashi			36.334	137.01		2006		2007	Haemaphysalis	flava	Nymphs	Active	Dragging / Flagging			1	Yamauchi T, Obara M, Watanabe M, Ando S, Ishikura M, Shinagawa Y, et al. Survey of tick fauna possessing the ability to act as vectors of rickettsiosis in Toyama Prefecture, Japan. Med Entomol Zool. 2009;60:23-31. doi: 10.7601/mez.60.23
630	Yamauchi, 2009	2009	Japan	Honshu	Toyama	Togamura-mizunashi			36.334	137.01		2006		2007	Haemaphysalis	japonica	Adults	Active	Dragging / Flagging			1	Yamauchi T, Obara M, Watanabe M, Ando S, Ishikura M, Shinagawa Y, et al. Survey of tick fauna possessing the ability to act as vectors of rickettsiosis in Toyama Prefecture, Japan. Med Entomol Zool. 2009;60:23-31. doi: 10.7601/mez.60.23
631	Yamauchi, 2009	2009	Japan	Honshu	Toyama	Togamura-mizunashi			36.334	137.01		2006		2007	Ixodes	ovatus	Adults	Active	Dragging / Flagging			33	Yamauchi T, Obara M, Watanabe M, Ando S, Ishikura M, Shinagawa Y, et al. Survey of tick fauna possessing the ability to act as vectors of rickettsiosis in Toyama Prefecture, Japan. Med Entomol Zool. 2009;60:23-31. doi: 10.7601/mez.60.23
632	Yamauchi, 2009	2009	Japan	Honshu	Toyama	Togamura-mizunashi			36.334	137.01		2006		2007	Ixodes	ovatus	Nymphs	Active	Dragging / Flagging			0	Yamauchi T, Obara M, Watanabe M, Ando S, Ishikura M, Shinagawa Y, et al. Survey of tick fauna possessing the ability to act as vectors of rickettsiosis in Toyama Prefecture, Japan. Med Entomol Zool. 2009;60:23-31. doi: 10.7601/mez.60.23
633	Yamauchi, 2009	2009	Japan	Honshu	Toyama	Togamura-mizunashi			36.334	137.01		2006		2007	Ixodes	persulcatus	Adults	Active	Dragging / Flagging			15	Yamauchi T, Obara M, Watanabe M, Ando S, Ishikura M, Shinagawa Y, et al. Survey of tick fauna possessing the ability to act as vectors of rickettsiosis in Toyama Prefecture, Japan. Med Entomol Zool. 2009;60:23-31. doi: 10.7601/mez.60.23
634	Yamauchi, 2009	2009	Japan	Honshu	Toyama	Togamura-mizunashi			36.334	137.01		2006		2007	Ixodes	persulcatus	Nymphs	Active	Dragging / Flagging			1	Yamauchi T, Obara M, Watanabe M, Ando S, Ishikura M, Shinagawa Y, et al. Survey of tick fauna possessing the ability to act as vectors of rickettsiosis in Toyama Prefecture, Japan. Med Entomol Zool. 2009;60:23-31. doi: 10.7601/mez.60.23
635	Yamauchi, 2009	2009	Japan	Honshu	Toyama	Tongariyama			36.582	137.34		2006		2007	Haemaphysalis	japonica	Adults	Active	Dragging / Flagging			1	Yamauchi T, Obara M, Watanabe M, Ando S, Ishikura M, Shinagawa Y, et al. Survey of tick fauna possessing the ability to act as vectors of rickettsiosis in Toyama Prefecture, Japan. Med Entomol Zool. 2009;60:23-31. doi: 10.7601/mez.60.23
636	Yamauchi, 2009	2009	Japan	Honshu	Toyama	Tongariyama			36.582	137.34		2006		2007	Ixodes	ovatus	Adults	Active	Dragging / Flagging			4	Yamauchi T, Obara M, Watanabe M, Ando S, Ishikura M, Shinagawa Y, et al. Survey of tick fauna possessing the ability to act as vectors of rickettsiosis in Toyama Prefecture, Japan. Med Entomol Zool. 2009;60:23-31. doi: 10.7601/mez.60.23
637	Yamauchi, 2009	2009	Japan	Honshu	Toyama	Tongariyama			36.582	137.34		2006		2007	Ixodes	ovatus	Nymphs	Active	Dragging / Flagging			0	Yamauchi T, Obara M, Watanabe M, Ando S, Ishikura M, Shinagawa Y, et al. Survey of tick fauna possessing the ability to act as vectors of rickettsiosis in Toyama Prefecture, Japan. Med Entomol Zool. 2009;60:23-31. doi: 10.7601/mez.60.23
638	Yamauchi, 2009	2009	Japan	Honshu	Toyama	Tongariyama			36.582	137.34		2006		2007	Ixodes	persulcatus	Adults	Active	Dragging / Flagging			0	Yamauchi T, Obara M, Watanabe M, Ando S, Ishikura M, Shinagawa Y, et al. Survey of tick fauna possessing the ability to act as vectors of rickettsiosis in Toyama Prefecture, Japan. Med Entomol Zool. 2009;60:23-31. doi: 10.7601/mez.60.23
639	Yamauchi, 2009	2009	Japan	Honshu	Toyama	Tongariyama			36.582	137.34		2006		2007	Ixodes	persulcatus	Nymphs	Active	Dragging / Flagging			0	Yamauchi T, Obara M, Watanabe M, Ando S, Ishikura M, Shinagawa Y, et al. Survey of tick fauna possessing the ability to act as vectors of rickettsiosis in Toyama Prefecture, Japan. Med Entomol Zool. 2009;60:23-31. doi: 10.7601/mez.60.23
640	Yamauchi, 2009	2009	Japan	Honshu	Toyama	Yamanokami			36.695	137.21		2006		2007	Haemaphysalis	flava	Nymphs	Active	Dragging / Flagging			1	Yamauchi T, Obara M, Watanabe M, Ando S, Ishikura M, Shinagawa Y, et al. Survey of tick fauna possessing the ability to act as vectors of rickettsiosis in Toyama Prefecture, Japan. Med Entomol Zool. 2009;60:23-31. doi: 10.7601/mez.60.23
641	Yamauchi, 2009	2009	Japan	Honshu	Toyama	Yamanokami			36.695	137.21		2006		2007	Haemaphysalis	japonica	Adults	Active	Dragging / Flagging			1	Yamauchi T, Obara M, Watanabe M, Ando S, Ishikura M, Shinagawa Y, et al. Survey of tick fauna possessing the ability to act as vectors of rickettsiosis in Toyama Prefecture, Japan. Med Entomol Zool. 2009;60:23-31. doi: 10.7601/mez.60.23
642	Yamauchi, 2009	2009	Japan	Honshu	Toyama	Yamanokami			36.695	137.21		2006		2007	Haemaphysalis	japonica	Nymphs	Active	Dragging / Flagging			2	Yamauchi T, Obara M, Watanabe M, Ando S, Ishikura M, Shinagawa Y, et al. Survey of tick fauna possessing the ability to act as vectors of rickettsiosis in Toyama Prefecture, Japan. Med Entomol Zool. 2009;60:23-31. doi: 10.7601/mez.60.23
643	Yamauchi, 2009	2009	Japan	Honshu	Toyama	Yamanokami			36.695	137.21		2006		2007	Ixodes	ovatus	Adults	Active	Dragging / Flagging			4	Yamauchi T, Obara M, Watanabe M, Ando S, Ishikura M, Shinagawa Y, et al. Survey of tick fauna possessing the ability to act as vectors of rickettsiosis in Toyama Prefecture, Japan. Med Entomol Zool. 2009;60:23-31. doi: 10.7601/mez.60.23
644	Yamauchi, 2009	2009	Japan	Honshu	Toyama	Yamanokami			36.695	137.21		2006		2007	Ixodes	ovatus	Nymphs	Active	Dragging / Flagging			0	Yamauchi T, Obara M, Watanabe M, Ando S, Ishikura M, Shinagawa Y, et al. Survey of tick fauna possessing the ability to act as vectors of rickettsiosis in Toyama Prefecture, Japan. Med Entomol Zool. 2009;60:23-31. doi: 10.7601/mez.60.23
645	Yamauchi, 2009	2009	Japan	Honshu	Toyama	Yamanokami			36.695	137.21		2006		2007	Ixodes	persulcatus	Adults	Active	Dragging / Flagging			0	Yamauchi T, Obara M, Watanabe M, Ando S, Ishikura M, Shinagawa Y, et al. Survey of tick fauna possessing the ability to act as vectors of rickettsiosis in Toyama Prefecture, Japan. Med Entomol Zool. 2009;60:23-31. doi: 10.7601/mez.60.23
646	Yamauchi, 2009	2009	Japan	Honshu	Toyama	Yamanokami			36.695	137.21		2006		2007	Ixodes	persulcatus	Nymphs	Active	Dragging / Flagging			0	Yamauchi T, Obara M, Watanabe M, Ando S, Ishikura M, Shinagawa Y, et al. Survey of tick fauna possessing the ability to act as vectors of rickettsiosis in Toyama Prefecture, Japan. Med Entomol Zool. 2009;60:23-31. doi: 10.7601/mez.60.23
647	Yoshimoto, 2010	2010	Japan	Hokkaido	Hokkaido	Hidaka			42.333	142.36	June	2008	June	2008	Haemaphysalis	megaspinosa	Nymphs	Active	Dragging / Flagging			48	Yoshimoto K, Matsuyama Y, Matsuda H, et al. Detection of Anaplasma bovis and Anaplasma phagocytophilum DNA from Haemaphysalis megaspinosa in Hokkaido, Japan. Vet Parasitol. 2010;168(1-2):170-172. doi:10.1016/j.vetpar.2009.10.008
648	Yoshimoto, 2010	2010	Japan	Hokkaido	Hokkaido	Hidaka			42.333	142.36	June	2008	June	2008	Haemaphysalis	megaspinosa	Adults	Active	Dragging / Flagging			11	Yoshimoto K, Matsuyama Y, Matsuda H, et al. Detection of Anaplasma bovis and Anaplasma phagocytophilum DNA from Haemaphysalis megaspinosa in Hokkaido, Japan. Vet Parasitol. 2010;168(1-2):170-172. doi:10.1016/j.vetpar.2009.10.008
649	Yoshimoto, 2010	2010	Japan	Hokkaido	Hokkaido	Hidaka			42.333	142.36	June	2008	June	2008	Ixodes	ovatus	Adults	Active	Dragging / Flagging			8	Yoshimoto K, Matsuyama Y, Matsuda H, et al. Detection of Anaplasma bovis and Anaplasma phagocytophilum DNA from Haemaphysalis megaspinosa in Hokkaido, Japan. Vet Parasitol. 2010;168(1-2):170-172. doi:10.1016/j.vetpar.2009.10.008
650	Yoshimoto, 2010	2010	Japan	Hokkaido	Hokkaido	Hidaka			42.333	142.36	June	2008	June	2008	Haemaphysalis	douglasi	Adults	Active	Dragging / Flagging			4	Yoshimoto K, Matsuyama Y, Matsuda H, et al. Detection of Anaplasma bovis and Anaplasma phagocytophilum DNA from Haemaphysalis megaspinosa in Hokkaido, Japan. Vet Parasitol. 2010;168(1-2):170-172. doi:10.1016/j.vetpar.2009.10.008
651	Yoshimoto, 2010	2010	Japan	Hokkaido	Hokkaido	Hidaka			42.333	142.36	June	2008	June	2008	Ixodes	persulcatus	Adults	Active	Dragging / Flagging			4	Yoshimoto K, Matsuyama Y, Matsuda H, et al. Detection of Anaplasma bovis and Anaplasma phagocytophilum DNA from Haemaphysalis megaspinosa in Hokkaido, Japan. Vet Parasitol. 2010;168(1-2):170-172. doi:10.1016/j.vetpar.2009.10.008
652	Yoshimoto, 2010	2010	Japan	Hokkaido	Hokkaido	Hidaka			42.333	142.36	June	2008	June	2008	Ixodes	persulcatus	Nymphs	Active	Dragging / Flagging			3	Yoshimoto K, Matsuyama Y, Matsuda H, et al. Detection of Anaplasma bovis and Anaplasma phagocytophilum DNA from Haemaphysalis megaspinosa in Hokkaido, Japan. Vet Parasitol. 2010;168(1-2):170-172. doi:10.1016/j.vetpar.2009.10.008
653	Yoshimoto, 2010	2010	Japan	Hokkaido	Hokkaido	Hidaka			42.333	142.36	June	2008	June	2008	Haemaphysalis	douglasi	Nymphs	Active	Dragging / Flagging			1	Yoshimoto K, Matsuyama Y, Matsuda H, et al. Detection of Anaplasma bovis and Anaplasma phagocytophilum DNA from Haemaphysalis megaspinosa in Hokkaido, Japan. Vet Parasitol. 2010;168(1-2):170-172. doi:10.1016/j.vetpar.2009.10.008
654	Yoshimoto, 2010	2010	Japan	Hokkaido	Hokkaido	Hidaka			42.333	142.36	June	2008	June	2008	Haemaphysalis	flava	Adults	Active	Dragging / Flagging			1	Yoshimoto K, Matsuyama Y, Matsuda H, et al. Detection of Anaplasma bovis and Anaplasma phagocytophilum DNA from Haemaphysalis megaspinosa in Hokkaido, Japan. Vet Parasitol. 2010;168(1-2):170-172. doi:10.1016/j.vetpar.2009.10.008
655	Tabara, 2011	2011	Japan	Honshu	Shimane		area a		35.426	132.68		1999		2009	Ixodes	ovatus	Adults	Active	Dragging / Flagging			19	Tabara K, Kawabata H, Arai S, et al. High incidence of rickettsiosis correlated to prevalence of Rickettsia japonica among Haemaphysalis longicornis tick. J Vet Med Sci. 2011;73(4):507-510. doi:10.1292/jvms.10-0369
656	Tabara, 2011	2011	Japan	Honshu	Shimane		area b		35.497	132.89		1999		2009	Ixodes	ovatus	Adults	Active	Dragging / Flagging			83	Tabara K, Kawabata H, Arai S, et al. High incidence of rickettsiosis correlated to prevalence of Rickettsia japonica among Haemaphysalis longicornis tick. J Vet Med Sci. 2011;73(4):507-510. doi:10.1292/jvms.10-0369
657	Tabara, 2011	2011	Japan	Honshu	Shimane		area c		35.532	133.07		1999		2009	Ixodes	ovatus	Adults	Active	Dragging / Flagging			73	Tabara K, Kawabata H, Arai S, et al. High incidence of rickettsiosis correlated to prevalence of Rickettsia japonica among Haemaphysalis longicornis tick. J Vet Med Sci. 2011;73(4):507-510. doi:10.1292/jvms.10-0369
658	Tabara, 2011	2011	Japan	Honshu	Shimane		area d		35.359	132.99		1999		2009	Ixodes	ovatus	Adults	Active	Dragging / Flagging			40	Tabara K, Kawabata H, Arai S, et al. High incidence of rickettsiosis correlated to prevalence of Rickettsia japonica among Haemaphysalis longicornis tick. J Vet Med Sci. 2011;73(4):507-510. doi:10.1292/jvms.10-0369
659	Tabara, 2011	2011	Japan	Honshu	Shimane		area a		35.426	132.68		1999		2009	Haemaphysalis	flava	Adults	Active	Dragging / Flagging			97	Tabara K, Kawabata H, Arai S, et al. High incidence of rickettsiosis correlated to prevalence of Rickettsia japonica among Haemaphysalis longicornis tick. J Vet Med Sci. 2011;73(4):507-510. doi:10.1292/jvms.10-0369
660	Tabara, 2011	2011	Japan	Honshu	Shimane		area b		35.497	132.89		1999		2009	Haemaphysalis	flava	Adults	Active	Dragging / Flagging			107	Tabara K, Kawabata H, Arai S, et al. High incidence of rickettsiosis correlated to prevalence of Rickettsia japonica among Haemaphysalis longicornis tick. J Vet Med Sci. 2011;73(4):507-510. doi:10.1292/jvms.10-0369
661	Tabara, 2011	2011	Japan	Honshu	Shimane		area c		35.532	133.07		1999		2009	Haemaphysalis	flava	Adults	Active	Dragging / Flagging			119	Tabara K, Kawabata H, Arai S, et al. High incidence of rickettsiosis correlated to prevalence of Rickettsia japonica among Haemaphysalis longicornis tick. J Vet Med Sci. 2011;73(4):507-510. doi:10.1292/jvms.10-0369
662	Tabara, 2011	2011	Japan	Honshu	Shimane		area d		35.359	132.99		1999		2009	Haemaphysalis	flava	Adults	Active	Dragging / Flagging			45	Tabara K, Kawabata H, Arai S, et al. High incidence of rickettsiosis correlated to prevalence of Rickettsia japonica among Haemaphysalis longicornis tick. J Vet Med Sci. 2011;73(4):507-510. doi:10.1292/jvms.10-0369
663	Tabara, 2011	2011	Japan	Honshu	Shimane		area a		35.426	132.68		1999		2009	Haemaphysalis	megaspinosa	Adults	Active	Dragging / Flagging			223	Tabara K, Kawabata H, Arai S, et al. High incidence of rickettsiosis correlated to prevalence of Rickettsia japonica among Haemaphysalis longicornis tick. J Vet Med Sci. 2011;73(4):507-510. doi:10.1292/jvms.10-0369
664	Tabara, 2011	2011	Japan	Honshu	Shimane		area b		35.497	132.89		1999		2009	Haemaphysalis	megaspinosa	Adults	Active	Dragging / Flagging			20	Tabara K, Kawabata H, Arai S, et al. High incidence of rickettsiosis correlated to prevalence of Rickettsia japonica among Haemaphysalis longicornis tick. J Vet Med Sci. 2011;73(4):507-510. doi:10.1292/jvms.10-0369
665	Tabara, 2011	2011	Japan	Honshu	Shimane		area c		35.532	133.07		1999		2009	Haemaphysalis	megaspinosa	Adults	Active	Dragging / Flagging			29	Tabara K, Kawabata H, Arai S, et al. High incidence of rickettsiosis correlated to prevalence of Rickettsia japonica among Haemaphysalis longicornis tick. J Vet Med Sci. 2011;73(4):507-510. doi:10.1292/jvms.10-0369
666	Tabara, 2011	2011	Japan	Honshu	Shimane		area d		35.359	132.99		1999		2009	Haemaphysalis	megaspinosa	Adults	Active	Dragging / Flagging			0	Tabara K, Kawabata H, Arai S, et al. High incidence of rickettsiosis correlated to prevalence of Rickettsia japonica among Haemaphysalis longicornis tick. J Vet Med Sci. 2011;73(4):507-510. doi:10.1292/jvms.10-0369
667	Tabara, 2011	2011	Japan	Honshu	Shimane		area a		35.426	132.68		1999		2009	Haemaphysalis	kitaokai	Adults	Active	Dragging / Flagging			443	Tabara K, Kawabata H, Arai S, et al. High incidence of rickettsiosis correlated to prevalence of Rickettsia japonica among Haemaphysalis longicornis tick. J Vet Med Sci. 2011;73(4):507-510. doi:10.1292/jvms.10-0369
668	Tabara, 2011	2011	Japan	Honshu	Shimane		area b		35.497	132.89		1999		2009	Haemaphysalis	kitaokai	Adults	Active	Dragging / Flagging			186	Tabara K, Kawabata H, Arai S, et al. High incidence of rickettsiosis correlated to prevalence of Rickettsia japonica among Haemaphysalis longicornis tick. J Vet Med Sci. 2011;73(4):507-510. doi:10.1292/jvms.10-0369
669	Tabara, 2011	2011	Japan	Honshu	Shimane		area c		35.532	133.07		1999		2009	Haemaphysalis	kitaokai	Adults	Active	Dragging / Flagging			0	Tabara K, Kawabata H, Arai S, et al. High incidence of rickettsiosis correlated to prevalence of Rickettsia japonica among Haemaphysalis longicornis tick. J Vet Med Sci. 2011;73(4):507-510. doi:10.1292/jvms.10-0369
670	Tabara, 2011	2011	Japan	Honshu	Shimane		area d		35.359	132.99		1999		2009	Haemaphysalis	kitaokai	Adults	Active	Dragging / Flagging			0	Tabara K, Kawabata H, Arai S, et al. High incidence of rickettsiosis correlated to prevalence of Rickettsia japonica among Haemaphysalis longicornis tick. J Vet Med Sci. 2011;73(4):507-510. doi:10.1292/jvms.10-0369
671	Yokoyama, 2012	2012	Japan		Hokkaido	Otofuke			42.957	143.29	April	2007	June	2008	Ixodes	persulcatus	Adults	Active	Dragging / Flagging			41	Yokoyama N, Sivakumar T, Ota N, Igarashi I, Nakamura Y, Yamashina H, Matsui S, Fukumoto N, Hata H, Kondo S, Oshiro M, Zakimi S, Kuroda Y, Kojima N, Matsumoto K, Inokuma H. Genetic diversity of Theileria orientalis in tick vectors detected in Hokkaido and Okinawa, Japan. Infect Genet Evol. 2012 Dec;12(8):1669-75. doi: 10.1016/j.meegid.2012.07.007. Epub 2012 Jul 21. PMID: 22824416.
672	Yokoyama, 2012	2012	Japan		Hokkaido	Otofuke			42.957	143.29	April	2007	June	2008	Haemaphysalis	douglasi	Adults	Active	Dragging / Flagging			1	Yokoyama N, Sivakumar T, Ota N, Igarashi I, Nakamura Y, Yamashina H, Matsui S, Fukumoto N, Hata H, Kondo S, Oshiro M, Zakimi S, Kuroda Y, Kojima N, Matsumoto K, Inokuma H. Genetic diversity of Theileria orientalis in tick vectors detected in Hokkaido and Okinawa, Japan. Infect Genet Evol. 2012 Dec;12(8):1669-75. doi: 10.1016/j.meegid.2012.07.007. Epub 2012 Jul 21. PMID: 22824416.
673	Yokoyama, 2012	2012	Japan		Hokkaido	Shin-Hidaka			42.329	142.39	April	2007	June	2008	Ixodes	persulcatus	Adults	Active	Dragging / Flagging			6	Yokoyama N, Sivakumar T, Ota N, Igarashi I, Nakamura Y, Yamashina H, Matsui S, Fukumoto N, Hata H, Kondo S, Oshiro M, Zakimi S, Kuroda Y, Kojima N, Matsumoto K, Inokuma H. Genetic diversity of Theileria orientalis in tick vectors detected in Hokkaido and Okinawa, Japan. Infect Genet Evol. 2012 Dec;12(8):1669-75. doi: 10.1016/j.meegid.2012.07.007. Epub 2012 Jul 21. PMID: 22824416.
674	Yokoyama, 2012	2012	Japan		Hokkaido	Shin-Hidaka			42.329	142.39	April	2007	June	2008	Ixodes	ovatus	Adults	Active	Dragging / Flagging			5	Yokoyama N, Sivakumar T, Ota N, Igarashi I, Nakamura Y, Yamashina H, Matsui S, Fukumoto N, Hata H, Kondo S, Oshiro M, Zakimi S, Kuroda Y, Kojima N, Matsumoto K, Inokuma H. Genetic diversity of Theileria orientalis in tick vectors detected in Hokkaido and Okinawa, Japan. Infect Genet Evol. 2012 Dec;12(8):1669-75. doi: 10.1016/j.meegid.2012.07.007. Epub 2012 Jul 21. PMID: 22824416.
675	Yokoyama, 2012	2012	Japan		Hokkaido	Shin-Hidaka			42.329	142.39	April	2007	June	2008	Haemaphysalis	douglasi	Adults	Active	Dragging / Flagging			4	Yokoyama N, Sivakumar T, Ota N, Igarashi I, Nakamura Y, Yamashina H, Matsui S, Fukumoto N, Hata H, Kondo S, Oshiro M, Zakimi S, Kuroda Y, Kojima N, Matsumoto K, Inokuma H. Genetic diversity of Theileria orientalis in tick vectors detected in Hokkaido and Okinawa, Japan. Infect Genet Evol. 2012 Dec;12(8):1669-75. doi: 10.1016/j.meegid.2012.07.007. Epub 2012 Jul 21. PMID: 22824416.
676	Yokoyama, 2012	2012	Japan		Hokkaido	Shin-Hidaka			42.329	142.39	April	2007	June	2008	Haemaphysalis	megaspinosa	Adults	Active	Dragging / Flagging			49	Yokoyama N, Sivakumar T, Ota N, Igarashi I, Nakamura Y, Yamashina H, Matsui S, Fukumoto N, Hata H, Kondo S, Oshiro M, Zakimi S, Kuroda Y, Kojima N, Matsumoto K, Inokuma H. Genetic diversity of Theileria orientalis in tick vectors detected in Hokkaido and Okinawa, Japan. Infect Genet Evol. 2012 Dec;12(8):1669-75. doi: 10.1016/j.meegid.2012.07.007. Epub 2012 Jul 21. PMID: 22824416.
677	Yokoyama, 2012	2012	Japan		Hokkaido	Taiki			42.661	143.37	April	2007	June	2008	Ixodes	persulcatus	Adults	Active	Dragging / Flagging			161	Yokoyama N, Sivakumar T, Ota N, Igarashi I, Nakamura Y, Yamashina H, Matsui S, Fukumoto N, Hata H, Kondo S, Oshiro M, Zakimi S, Kuroda Y, Kojima N, Matsumoto K, Inokuma H. Genetic diversity of Theileria orientalis in tick vectors detected in Hokkaido and Okinawa, Japan. Infect Genet Evol. 2012 Dec;12(8):1669-75. doi: 10.1016/j.meegid.2012.07.007. Epub 2012 Jul 21. PMID: 22824416.
678	Yokoyama, 2012	2012	Japan		Hokkaido	Taiki			42.661	143.37	April	2007	June	2008	Ixodes	ovatus	Adults	Active	Dragging / Flagging			5	Yokoyama N, Sivakumar T, Ota N, Igarashi I, Nakamura Y, Yamashina H, Matsui S, Fukumoto N, Hata H, Kondo S, Oshiro M, Zakimi S, Kuroda Y, Kojima N, Matsumoto K, Inokuma H. Genetic diversity of Theileria orientalis in tick vectors detected in Hokkaido and Okinawa, Japan. Infect Genet Evol. 2012 Dec;12(8):1669-75. doi: 10.1016/j.meegid.2012.07.007. Epub 2012 Jul 21. PMID: 22824416.
679	Yokoyama, 2012	2012	Japan		Hokkaido	Taiki			42.661	143.37	April	2007	June	2008	Haemaphysalis	douglasi	Adults	Active	Dragging / Flagging			22	Yokoyama N, Sivakumar T, Ota N, Igarashi I, Nakamura Y, Yamashina H, Matsui S, Fukumoto N, Hata H, Kondo S, Oshiro M, Zakimi S, Kuroda Y, Kojima N, Matsumoto K, Inokuma H. Genetic diversity of Theileria orientalis in tick vectors detected in Hokkaido and Okinawa, Japan. Infect Genet Evol. 2012 Dec;12(8):1669-75. doi: 10.1016/j.meegid.2012.07.007. Epub 2012 Jul 21. PMID: 22824416.
680	Zamoto-Niikura, 2012	2012	Japan	Hokkaido	Hokkaido	Aibetsu			43.894	142.58	March	2000	September	2003	Ixodes	persulcatus	Adults	Active	Dragging / Flagging			178	Zamoto-Niikura A, Tsuji M, Qiang W, Nakao M, Hirata H, Ishihara C. Detection of two zoonotic Babesia microti lineages, the Hobetsu and U.S. lineages, in two sympatric tick species, ixodes ovatus and Ixodes persulcatus, respectively, in Japan. Appl Environ Microbiol. 2012;78(9):3424-3430. doi:10.1128/AEM.00142-12
681	Zamoto-Niikura, 2012	2012	Japan	Hokkaido	Hokkaido	Aibetsu			43.894	142.58	March	2000	September	2003	Ixodes	ovatus	Adults	Active	Dragging / Flagging			167	Zamoto-Niikura A, Tsuji M, Qiang W, Nakao M, Hirata H, Ishihara C. Detection of two zoonotic Babesia microti lineages, the Hobetsu and U.S. lineages, in two sympatric tick species, ixodes ovatus and Ixodes persulcatus, respectively, in Japan. Appl Environ Microbiol. 2012;78(9):3424-3430. doi:10.1128/AEM.00142-12
682	Zamoto-Niikura, 2012	2012	Japan	Hokkaido	Hokkaido	Aibetsu			43.894	142.58	March	2000	September	2003	Haemaphysalis	flava	Adults	Active	Dragging / Flagging			0	Zamoto-Niikura A, Tsuji M, Qiang W, Nakao M, Hirata H, Ishihara C. Detection of two zoonotic Babesia microti lineages, the Hobetsu and U.S. lineages, in two sympatric tick species, ixodes ovatus and Ixodes persulcatus, respectively, in Japan. Appl Environ Microbiol. 2012;78(9):3424-3430. doi:10.1128/AEM.00142-12
683	Zamoto-Niikura, 2012	2012	Japan	Hokkaido	Hokkaido	Aibetsu			43.894	142.58	March	2000	September	2003	Haemaphysalis	flava	Nymphs	Active	Dragging / Flagging			0	Zamoto-Niikura A, Tsuji M, Qiang W, Nakao M, Hirata H, Ishihara C. Detection of two zoonotic Babesia microti lineages, the Hobetsu and U.S. lineages, in two sympatric tick species, ixodes ovatus and Ixodes persulcatus, respectively, in Japan. Appl Environ Microbiol. 2012;78(9):3424-3430. doi:10.1128/AEM.00142-12
684	Zamoto-Niikura, 2012	2012	Japan	Hokkaido	Hokkaido	Aibetsu			43.894	142.58	March	2000	September	2003	Ixodes	ovatus	Nymphs	Active	Dragging / Flagging			0	Zamoto-Niikura A, Tsuji M, Qiang W, Nakao M, Hirata H, Ishihara C. Detection of two zoonotic Babesia microti lineages, the Hobetsu and U.S. lineages, in two sympatric tick species, ixodes ovatus and Ixodes persulcatus, respectively, in Japan. Appl Environ Microbiol. 2012;78(9):3424-3430. doi:10.1128/AEM.00142-12
685	Zamoto-Niikura, 2012	2012	Japan	Hokkaido	Hokkaido	Aibetsu			43.894	142.58	March	2000	September	2003	Ixodes	persulcatus	Nymphs	Active	Dragging / Flagging			0	Zamoto-Niikura A, Tsuji M, Qiang W, Nakao M, Hirata H, Ishihara C. Detection of two zoonotic Babesia microti lineages, the Hobetsu and U.S. lineages, in two sympatric tick species, ixodes ovatus and Ixodes persulcatus, respectively, in Japan. Appl Environ Microbiol. 2012;78(9):3424-3430. doi:10.1128/AEM.00142-12
686	Zamoto-Niikura, 2012	2012	Japan	Honshu	Hyogo	Awaji Island			34.388	134.82	March	2000	September	2003	Haemaphysalis	flava	Adults	Active	Dragging / Flagging			14	Zamoto-Niikura A, Tsuji M, Qiang W, Nakao M, Hirata H, Ishihara C. Detection of two zoonotic Babesia microti lineages, the Hobetsu and U.S. lineages, in two sympatric tick species, ixodes ovatus and Ixodes persulcatus, respectively, in Japan. Appl Environ Microbiol. 2012;78(9):3424-3430. doi:10.1128/AEM.00142-12
687	Zamoto-Niikura, 2012	2012	Japan	Honshu	Hyogo	Awaji Island			34.388	134.82	March	2000	September	2003	Haemaphysalis	flava	Nymphs	Active	Dragging / Flagging			75	Zamoto-Niikura A, Tsuji M, Qiang W, Nakao M, Hirata H, Ishihara C. Detection of two zoonotic Babesia microti lineages, the Hobetsu and U.S. lineages, in two sympatric tick species, ixodes ovatus and Ixodes persulcatus, respectively, in Japan. Appl Environ Microbiol. 2012;78(9):3424-3430. doi:10.1128/AEM.00142-12
688	Zamoto-Niikura, 2012	2012	Japan	Honshu	Hyogo	Awaji Island			34.388	134.82	March	2000	September	2003	Ixodes	ovatus	Adults	Active	Dragging / Flagging			190	Zamoto-Niikura A, Tsuji M, Qiang W, Nakao M, Hirata H, Ishihara C. Detection of two zoonotic Babesia microti lineages, the Hobetsu and U.S. lineages, in two sympatric tick species, ixodes ovatus and Ixodes persulcatus, respectively, in Japan. Appl Environ Microbiol. 2012;78(9):3424-3430. doi:10.1128/AEM.00142-12
689	Zamoto-Niikura, 2012	2012	Japan	Honshu	Hyogo	Awaji Island			34.388	134.82	March	2000	September	2003	Ixodes	ovatus	Nymphs	Active	Dragging / Flagging			0	Zamoto-Niikura A, Tsuji M, Qiang W, Nakao M, Hirata H, Ishihara C. Detection of two zoonotic Babesia microti lineages, the Hobetsu and U.S. lineages, in two sympatric tick species, ixodes ovatus and Ixodes persulcatus, respectively, in Japan. Appl Environ Microbiol. 2012;78(9):3424-3430. doi:10.1128/AEM.00142-12
690	Zamoto-Niikura, 2012	2012	Japan	Honshu	Hyogo	Awaji Island			34.388	134.82	March	2000	September	2003	Ixodes	persulcatus	Adults	Active	Dragging / Flagging			0	Zamoto-Niikura A, Tsuji M, Qiang W, Nakao M, Hirata H, Ishihara C. Detection of two zoonotic Babesia microti lineages, the Hobetsu and U.S. lineages, in two sympatric tick species, ixodes ovatus and Ixodes persulcatus, respectively, in Japan. Appl Environ Microbiol. 2012;78(9):3424-3430. doi:10.1128/AEM.00142-12
691	Zamoto-Niikura, 2012	2012	Japan	Honshu	Hyogo	Awaji Island			34.388	134.82	March	2000	September	2003	Ixodes	persulcatus	Nymphs	Active	Dragging / Flagging			0	Zamoto-Niikura A, Tsuji M, Qiang W, Nakao M, Hirata H, Ishihara C. Detection of two zoonotic Babesia microti lineages, the Hobetsu and U.S. lineages, in two sympatric tick species, ixodes ovatus and Ixodes persulcatus, respectively, in Japan. Appl Environ Microbiol. 2012;78(9):3424-3430. doi:10.1128/AEM.00142-12
692	Zamoto-Niikura, 2012	2012	Japan	Hokkaido	Hokkaido	Chitose			42.821	141.65	March	2000	September	2003	Ixodes	ovatus	Adults	Active	Dragging / Flagging			76	Zamoto-Niikura A, Tsuji M, Qiang W, Nakao M, Hirata H, Ishihara C. Detection of two zoonotic Babesia microti lineages, the Hobetsu and U.S. lineages, in two sympatric tick species, ixodes ovatus and Ixodes persulcatus, respectively, in Japan. Appl Environ Microbiol. 2012;78(9):3424-3430. doi:10.1128/AEM.00142-12
693	Zamoto-Niikura, 2012	2012	Japan	Hokkaido	Hokkaido	Chitose			42.821	141.65	March	2000	September	2003	Ixodes	persulcatus	Adults	Active	Dragging / Flagging			1	Zamoto-Niikura A, Tsuji M, Qiang W, Nakao M, Hirata H, Ishihara C. Detection of two zoonotic Babesia microti lineages, the Hobetsu and U.S. lineages, in two sympatric tick species, ixodes ovatus and Ixodes persulcatus, respectively, in Japan. Appl Environ Microbiol. 2012;78(9):3424-3430. doi:10.1128/AEM.00142-12
694	Zamoto-Niikura, 2012	2012	Japan	Hokkaido	Hokkaido	Chitose			42.821	141.65	March	2000	September	2003	Haemaphysalis	flava	Adults	Active	Dragging / Flagging			0	Zamoto-Niikura A, Tsuji M, Qiang W, Nakao M, Hirata H, Ishihara C. Detection of two zoonotic Babesia microti lineages, the Hobetsu and U.S. lineages, in two sympatric tick species, ixodes ovatus and Ixodes persulcatus, respectively, in Japan. Appl Environ Microbiol. 2012;78(9):3424-3430. doi:10.1128/AEM.00142-12
695	Zamoto-Niikura, 2012	2012	Japan	Hokkaido	Hokkaido	Chitose			42.821	141.65	March	2000	September	2003	Haemaphysalis	flava	Nymphs	Active	Dragging / Flagging			0	Zamoto-Niikura A, Tsuji M, Qiang W, Nakao M, Hirata H, Ishihara C. Detection of two zoonotic Babesia microti lineages, the Hobetsu and U.S. lineages, in two sympatric tick species, ixodes ovatus and Ixodes persulcatus, respectively, in Japan. Appl Environ Microbiol. 2012;78(9):3424-3430. doi:10.1128/AEM.00142-12
696	Zamoto-Niikura, 2012	2012	Japan	Hokkaido	Hokkaido	Chitose			42.821	141.65	March	2000	September	2003	Ixodes	ovatus	Nymphs	Active	Dragging / Flagging			0	Zamoto-Niikura A, Tsuji M, Qiang W, Nakao M, Hirata H, Ishihara C. Detection of two zoonotic Babesia microti lineages, the Hobetsu and U.S. lineages, in two sympatric tick species, ixodes ovatus and Ixodes persulcatus, respectively, in Japan. Appl Environ Microbiol. 2012;78(9):3424-3430. doi:10.1128/AEM.00142-12
697	Zamoto-Niikura, 2012	2012	Japan	Hokkaido	Hokkaido	Chitose			42.821	141.65	March	2000	September	2003	Ixodes	persulcatus	Nymphs	Active	Dragging / Flagging			0	Zamoto-Niikura A, Tsuji M, Qiang W, Nakao M, Hirata H, Ishihara C. Detection of two zoonotic Babesia microti lineages, the Hobetsu and U.S. lineages, in two sympatric tick species, ixodes ovatus and Ixodes persulcatus, respectively, in Japan. Appl Environ Microbiol. 2012;78(9):3424-3430. doi:10.1128/AEM.00142-12
698	Zamoto-Niikura, 2012	2012	Japan	Hokkaido	Hokkaido	Ebetsu			43.103	141.53	March	2000	September	2003	Ixodes	ovatus	Adults	Active	Dragging / Flagging			36	Zamoto-Niikura A, Tsuji M, Qiang W, Nakao M, Hirata H, Ishihara C. Detection of two zoonotic Babesia microti lineages, the Hobetsu and U.S. lineages, in two sympatric tick species, ixodes ovatus and Ixodes persulcatus, respectively, in Japan. Appl Environ Microbiol. 2012;78(9):3424-3430. doi:10.1128/AEM.00142-12
699	Zamoto-Niikura, 2012	2012	Japan	Hokkaido	Hokkaido	Ebetsu			43.103	141.53	March	2000	September	2003	Ixodes	persulcatus	Adults	Active	Dragging / Flagging			15	Zamoto-Niikura A, Tsuji M, Qiang W, Nakao M, Hirata H, Ishihara C. Detection of two zoonotic Babesia microti lineages, the Hobetsu and U.S. lineages, in two sympatric tick species, ixodes ovatus and Ixodes persulcatus, respectively, in Japan. Appl Environ Microbiol. 2012;78(9):3424-3430. doi:10.1128/AEM.00142-12
700	Zamoto-Niikura, 2012	2012	Japan	Hokkaido	Hokkaido	Ebetsu			43.103	141.53	March	2000	September	2003	Haemaphysalis	flava	Adults	Active	Dragging / Flagging			0	Zamoto-Niikura A, Tsuji M, Qiang W, Nakao M, Hirata H, Ishihara C. Detection of two zoonotic Babesia microti lineages, the Hobetsu and U.S. lineages, in two sympatric tick species, ixodes ovatus and Ixodes persulcatus, respectively, in Japan. Appl Environ Microbiol. 2012;78(9):3424-3430. doi:10.1128/AEM.00142-12
701	Zamoto-Niikura, 2012	2012	Japan	Hokkaido	Hokkaido	Ebetsu			43.103	141.53	March	2000	September	2003	Haemaphysalis	flava	Nymphs	Active	Dragging / Flagging			0	Zamoto-Niikura A, Tsuji M, Qiang W, Nakao M, Hirata H, Ishihara C. Detection of two zoonotic Babesia microti lineages, the Hobetsu and U.S. lineages, in two sympatric tick species, ixodes ovatus and Ixodes persulcatus, respectively, in Japan. Appl Environ Microbiol. 2012;78(9):3424-3430. doi:10.1128/AEM.00142-12
702	Zamoto-Niikura, 2012	2012	Japan	Hokkaido	Hokkaido	Ebetsu			43.103	141.53	March	2000	September	2003	Ixodes	ovatus	Nymphs	Active	Dragging / Flagging			0	Zamoto-Niikura A, Tsuji M, Qiang W, Nakao M, Hirata H, Ishihara C. Detection of two zoonotic Babesia microti lineages, the Hobetsu and U.S. lineages, in two sympatric tick species, ixodes ovatus and Ixodes persulcatus, respectively, in Japan. Appl Environ Microbiol. 2012;78(9):3424-3430. doi:10.1128/AEM.00142-12
703	Zamoto-Niikura, 2012	2012	Japan	Hokkaido	Hokkaido	Ebetsu			43.103	141.53	March	2000	September	2003	Ixodes	persulcatus	Nymphs	Active	Dragging / Flagging			0	Zamoto-Niikura A, Tsuji M, Qiang W, Nakao M, Hirata H, Ishihara C. Detection of two zoonotic Babesia microti lineages, the Hobetsu and U.S. lineages, in two sympatric tick species, ixodes ovatus and Ixodes persulcatus, respectively, in Japan. Appl Environ Microbiol. 2012;78(9):3424-3430. doi:10.1128/AEM.00142-12
704	Zamoto-Niikura, 2012	2012	Japan	Hokkaido	Hokkaido	Furano			43.342	142.38	March	2000	September	2003	Ixodes	ovatus	Adults	Active	Dragging / Flagging			265	Zamoto-Niikura A, Tsuji M, Qiang W, Nakao M, Hirata H, Ishihara C. Detection of two zoonotic Babesia microti lineages, the Hobetsu and U.S. lineages, in two sympatric tick species, ixodes ovatus and Ixodes persulcatus, respectively, in Japan. Appl Environ Microbiol. 2012;78(9):3424-3430. doi:10.1128/AEM.00142-12
705	Zamoto-Niikura, 2012	2012	Japan	Hokkaido	Hokkaido	Furano			43.342	142.38	March	2000	September	2003	Ixodes	persulcatus	Adults	Active	Dragging / Flagging			83	Zamoto-Niikura A, Tsuji M, Qiang W, Nakao M, Hirata H, Ishihara C. Detection of two zoonotic Babesia microti lineages, the Hobetsu and U.S. lineages, in two sympatric tick species, ixodes ovatus and Ixodes persulcatus, respectively, in Japan. Appl Environ Microbiol. 2012;78(9):3424-3430. doi:10.1128/AEM.00142-12
706	Zamoto-Niikura, 2012	2012	Japan	Hokkaido	Hokkaido	Furano			43.342	142.38	March	2000	September	2003	Haemaphysalis	flava	Adults	Active	Dragging / Flagging			0	Zamoto-Niikura A, Tsuji M, Qiang W, Nakao M, Hirata H, Ishihara C. Detection of two zoonotic Babesia microti lineages, the Hobetsu and U.S. lineages, in two sympatric tick species, ixodes ovatus and Ixodes persulcatus, respectively, in Japan. Appl Environ Microbiol. 2012;78(9):3424-3430. doi:10.1128/AEM.00142-12
707	Zamoto-Niikura, 2012	2012	Japan	Hokkaido	Hokkaido	Furano			43.342	142.38	March	2000	September	2003	Haemaphysalis	flava	Nymphs	Active	Dragging / Flagging			0	Zamoto-Niikura A, Tsuji M, Qiang W, Nakao M, Hirata H, Ishihara C. Detection of two zoonotic Babesia microti lineages, the Hobetsu and U.S. lineages, in two sympatric tick species, ixodes ovatus and Ixodes persulcatus, respectively, in Japan. Appl Environ Microbiol. 2012;78(9):3424-3430. doi:10.1128/AEM.00142-12
708	Zamoto-Niikura, 2012	2012	Japan	Hokkaido	Hokkaido	Furano			43.342	142.38	March	2000	September	2003	Ixodes	ovatus	Nymphs	Active	Dragging / Flagging			0	Zamoto-Niikura A, Tsuji M, Qiang W, Nakao M, Hirata H, Ishihara C. Detection of two zoonotic Babesia microti lineages, the Hobetsu and U.S. lineages, in two sympatric tick species, ixodes ovatus and Ixodes persulcatus, respectively, in Japan. Appl Environ Microbiol. 2012;78(9):3424-3430. doi:10.1128/AEM.00142-12
709	Zamoto-Niikura, 2012	2012	Japan	Hokkaido	Hokkaido	Furano			43.342	142.38	March	2000	September	2003	Ixodes	persulcatus	Nymphs	Active	Dragging / Flagging			0	Zamoto-Niikura A, Tsuji M, Qiang W, Nakao M, Hirata H, Ishihara C. Detection of two zoonotic Babesia microti lineages, the Hobetsu and U.S. lineages, in two sympatric tick species, ixodes ovatus and Ixodes persulcatus, respectively, in Japan. Appl Environ Microbiol. 2012;78(9):3424-3430. doi:10.1128/AEM.00142-12
710	Zamoto-Niikura, 2012	2012	Japan	Hokkaido	Hokkaido	Hobetsu			42.77	142.13	March	2000	September	2003	Ixodes	ovatus	Adults	Active	Dragging / Flagging			1252	Zamoto-Niikura A, Tsuji M, Qiang W, Nakao M, Hirata H, Ishihara C. Detection of two zoonotic Babesia microti lineages, the Hobetsu and U.S. lineages, in two sympatric tick species, ixodes ovatus and Ixodes persulcatus, respectively, in Japan. Appl Environ Microbiol. 2012;78(9):3424-3430. doi:10.1128/AEM.00142-12
711	Zamoto-Niikura, 2012	2012	Japan	Hokkaido	Hokkaido	Hobetsu			42.77	142.13	March	2000	September	2003	Ixodes	persulcatus	Adults	Active	Dragging / Flagging			99	Zamoto-Niikura A, Tsuji M, Qiang W, Nakao M, Hirata H, Ishihara C. Detection of two zoonotic Babesia microti lineages, the Hobetsu and U.S. lineages, in two sympatric tick species, ixodes ovatus and Ixodes persulcatus, respectively, in Japan. Appl Environ Microbiol. 2012;78(9):3424-3430. doi:10.1128/AEM.00142-12
712	Zamoto-Niikura, 2012	2012	Japan	Hokkaido	Hokkaido	Hobetsu			42.77	142.13	March	2000	September	2003	Ixodes	persulcatus	Nymphs	Active	Dragging / Flagging			60	Zamoto-Niikura A, Tsuji M, Qiang W, Nakao M, Hirata H, Ishihara C. Detection of two zoonotic Babesia microti lineages, the Hobetsu and U.S. lineages, in two sympatric tick species, ixodes ovatus and Ixodes persulcatus, respectively, in Japan. Appl Environ Microbiol. 2012;78(9):3424-3430. doi:10.1128/AEM.00142-12
713	Zamoto-Niikura, 2012	2012	Japan	Hokkaido	Hokkaido	Hobetsu			42.77	142.13	March	2000	September	2003	Ixodes	ovatus	Nymphs	Active	Dragging / Flagging			6	Zamoto-Niikura A, Tsuji M, Qiang W, Nakao M, Hirata H, Ishihara C. Detection of two zoonotic Babesia microti lineages, the Hobetsu and U.S. lineages, in two sympatric tick species, ixodes ovatus and Ixodes persulcatus, respectively, in Japan. Appl Environ Microbiol. 2012;78(9):3424-3430. doi:10.1128/AEM.00142-12
714	Zamoto-Niikura, 2012	2012	Japan	Hokkaido	Hokkaido	Hobetsu			42.77	142.13	March	2000	September	2003	Haemaphysalis	flava	Nymphs	Active	Dragging / Flagging			2	Zamoto-Niikura A, Tsuji M, Qiang W, Nakao M, Hirata H, Ishihara C. Detection of two zoonotic Babesia microti lineages, the Hobetsu and U.S. lineages, in two sympatric tick species, ixodes ovatus and Ixodes persulcatus, respectively, in Japan. Appl Environ Microbiol. 2012;78(9):3424-3430. doi:10.1128/AEM.00142-12
715	Zamoto-Niikura, 2012	2012	Japan	Hokkaido	Hokkaido	Hobetsu			42.77	142.13	March	2000	September	2003	Haemaphysalis	flava	Adults	Active	Dragging / Flagging			0	Zamoto-Niikura A, Tsuji M, Qiang W, Nakao M, Hirata H, Ishihara C. Detection of two zoonotic Babesia microti lineages, the Hobetsu and U.S. lineages, in two sympatric tick species, ixodes ovatus and Ixodes persulcatus, respectively, in Japan. Appl Environ Microbiol. 2012;78(9):3424-3430. doi:10.1128/AEM.00142-12
716	Zamoto-Niikura, 2012	2012	Japan	Hokkaido	Hokkaido	Horonobe			45	141.84	March	2000	September	2003	Ixodes	persulcatus	Adults	Active	Dragging / Flagging			43	Zamoto-Niikura A, Tsuji M, Qiang W, Nakao M, Hirata H, Ishihara C. Detection of two zoonotic Babesia microti lineages, the Hobetsu and U.S. lineages, in two sympatric tick species, ixodes ovatus and Ixodes persulcatus, respectively, in Japan. Appl Environ Microbiol. 2012;78(9):3424-3430. doi:10.1128/AEM.00142-12
717	Zamoto-Niikura, 2012	2012	Japan	Hokkaido	Hokkaido	Horonobe			45	141.84	March	2000	September	2003	Ixodes	ovatus	Adults	Active	Dragging / Flagging			4	Zamoto-Niikura A, Tsuji M, Qiang W, Nakao M, Hirata H, Ishihara C. Detection of two zoonotic Babesia microti lineages, the Hobetsu and U.S. lineages, in two sympatric tick species, ixodes ovatus and Ixodes persulcatus, respectively, in Japan. Appl Environ Microbiol. 2012;78(9):3424-3430. doi:10.1128/AEM.00142-12
718	Zamoto-Niikura, 2012	2012	Japan	Hokkaido	Hokkaido	Horonobe			45	141.84	March	2000	September	2003	Haemaphysalis	flava	Adults	Active	Dragging / Flagging			0	Zamoto-Niikura A, Tsuji M, Qiang W, Nakao M, Hirata H, Ishihara C. Detection of two zoonotic Babesia microti lineages, the Hobetsu and U.S. lineages, in two sympatric tick species, ixodes ovatus and Ixodes persulcatus, respectively, in Japan. Appl Environ Microbiol. 2012;78(9):3424-3430. doi:10.1128/AEM.00142-12
719	Zamoto-Niikura, 2012	2012	Japan	Hokkaido	Hokkaido	Horonobe			45	141.84	March	2000	September	2003	Haemaphysalis	flava	Nymphs	Active	Dragging / Flagging			0	Zamoto-Niikura A, Tsuji M, Qiang W, Nakao M, Hirata H, Ishihara C. Detection of two zoonotic Babesia microti lineages, the Hobetsu and U.S. lineages, in two sympatric tick species, ixodes ovatus and Ixodes persulcatus, respectively, in Japan. Appl Environ Microbiol. 2012;78(9):3424-3430. doi:10.1128/AEM.00142-12
720	Zamoto-Niikura, 2012	2012	Japan	Hokkaido	Hokkaido	Horonobe			45	141.84	March	2000	September	2003	Ixodes	ovatus	Nymphs	Active	Dragging / Flagging			0	Zamoto-Niikura A, Tsuji M, Qiang W, Nakao M, Hirata H, Ishihara C. Detection of two zoonotic Babesia microti lineages, the Hobetsu and U.S. lineages, in two sympatric tick species, ixodes ovatus and Ixodes persulcatus, respectively, in Japan. Appl Environ Microbiol. 2012;78(9):3424-3430. doi:10.1128/AEM.00142-12
721	Zamoto-Niikura, 2012	2012	Japan	Hokkaido	Hokkaido	Horonobe			45	141.84	March	2000	September	2003	Ixodes	persulcatus	Nymphs	Active	Dragging / Flagging			0	Zamoto-Niikura A, Tsuji M, Qiang W, Nakao M, Hirata H, Ishihara C. Detection of two zoonotic Babesia microti lineages, the Hobetsu and U.S. lineages, in two sympatric tick species, ixodes ovatus and Ixodes persulcatus, respectively, in Japan. Appl Environ Microbiol. 2012;78(9):3424-3430. doi:10.1128/AEM.00142-12
722	Zamoto-Niikura, 2012	2012	Japan	Hokkaido	Hokkaido	Kiyosato			43.189	143.56	March	2000	September	2003	Ixodes	persulcatus	Adults	Active	Dragging / Flagging			275	Zamoto-Niikura A, Tsuji M, Qiang W, Nakao M, Hirata H, Ishihara C. Detection of two zoonotic Babesia microti lineages, the Hobetsu and U.S. lineages, in two sympatric tick species, ixodes ovatus and Ixodes persulcatus, respectively, in Japan. Appl Environ Microbiol. 2012;78(9):3424-3430. doi:10.1128/AEM.00142-12
723	Zamoto-Niikura, 2012	2012	Japan	Hokkaido	Hokkaido	Kiyosato			43.189	143.56	March	2000	September	2003	Ixodes	ovatus	Adults	Active	Dragging / Flagging			171	Zamoto-Niikura A, Tsuji M, Qiang W, Nakao M, Hirata H, Ishihara C. Detection of two zoonotic Babesia microti lineages, the Hobetsu and U.S. lineages, in two sympatric tick species, ixodes ovatus and Ixodes persulcatus, respectively, in Japan. Appl Environ Microbiol. 2012;78(9):3424-3430. doi:10.1128/AEM.00142-12
724	Zamoto-Niikura, 2012	2012	Japan	Hokkaido	Hokkaido	Kiyosato			43.189	143.56	March	2000	September	2003	Ixodes	persulcatus	Nymphs	Active	Dragging / Flagging			13	Zamoto-Niikura A, Tsuji M, Qiang W, Nakao M, Hirata H, Ishihara C. Detection of two zoonotic Babesia microti lineages, the Hobetsu and U.S. lineages, in two sympatric tick species, ixodes ovatus and Ixodes persulcatus, respectively, in Japan. Appl Environ Microbiol. 2012;78(9):3424-3430. doi:10.1128/AEM.00142-12
725	Zamoto-Niikura, 2012	2012	Japan	Hokkaido	Hokkaido	Kiyosato			43.189	143.56	March	2000	September	2003	Haemaphysalis	flava	Adults	Active	Dragging / Flagging			0	Zamoto-Niikura A, Tsuji M, Qiang W, Nakao M, Hirata H, Ishihara C. Detection of two zoonotic Babesia microti lineages, the Hobetsu and U.S. lineages, in two sympatric tick species, ixodes ovatus and Ixodes persulcatus, respectively, in Japan. Appl Environ Microbiol. 2012;78(9):3424-3430. doi:10.1128/AEM.00142-12
726	Zamoto-Niikura, 2012	2012	Japan	Hokkaido	Hokkaido	Kiyosato			43.189	143.56	March	2000	September	2003	Haemaphysalis	flava	Nymphs	Active	Dragging / Flagging			0	Zamoto-Niikura A, Tsuji M, Qiang W, Nakao M, Hirata H, Ishihara C. Detection of two zoonotic Babesia microti lineages, the Hobetsu and U.S. lineages, in two sympatric tick species, ixodes ovatus and Ixodes persulcatus, respectively, in Japan. Appl Environ Microbiol. 2012;78(9):3424-3430. doi:10.1128/AEM.00142-12
727	Zamoto-Niikura, 2012	2012	Japan	Hokkaido	Hokkaido	Kiyosato			43.189	143.56	March	2000	September	2003	Ixodes	ovatus	Nymphs	Active	Dragging / Flagging			0	Zamoto-Niikura A, Tsuji M, Qiang W, Nakao M, Hirata H, Ishihara C. Detection of two zoonotic Babesia microti lineages, the Hobetsu and U.S. lineages, in two sympatric tick species, ixodes ovatus and Ixodes persulcatus, respectively, in Japan. Appl Environ Microbiol. 2012;78(9):3424-3430. doi:10.1128/AEM.00142-12
728	Zamoto-Niikura, 2012	2012	Japan	Hokkaido	Hokkaido	Nemuro			43.33	145.58	March	2000	September	2003	Ixodes	persulcatus	Nymphs	Active	Dragging / Flagging			298	Zamoto-Niikura A, Tsuji M, Qiang W, Nakao M, Hirata H, Ishihara C. Detection of two zoonotic Babesia microti lineages, the Hobetsu and U.S. lineages, in two sympatric tick species, ixodes ovatus and Ixodes persulcatus, respectively, in Japan. Appl Environ Microbiol. 2012;78(9):3424-3430. doi:10.1128/AEM.00142-12
729	Zamoto-Niikura, 2012	2012	Japan	Hokkaido	Hokkaido	Nemuro			43.33	145.58	March	2000	September	2003	Ixodes	persulcatus	Adults	Active	Dragging / Flagging			174	Zamoto-Niikura A, Tsuji M, Qiang W, Nakao M, Hirata H, Ishihara C. Detection of two zoonotic Babesia microti lineages, the Hobetsu and U.S. lineages, in two sympatric tick species, ixodes ovatus and Ixodes persulcatus, respectively, in Japan. Appl Environ Microbiol. 2012;78(9):3424-3430. doi:10.1128/AEM.00142-12
730	Zamoto-Niikura, 2012	2012	Japan	Hokkaido	Hokkaido	Nemuro			43.33	145.58	March	2000	September	2003	Ixodes	ovatus	Adults	Active	Dragging / Flagging			137	Zamoto-Niikura A, Tsuji M, Qiang W, Nakao M, Hirata H, Ishihara C. Detection of two zoonotic Babesia microti lineages, the Hobetsu and U.S. lineages, in two sympatric tick species, ixodes ovatus and Ixodes persulcatus, respectively, in Japan. Appl Environ Microbiol. 2012;78(9):3424-3430. doi:10.1128/AEM.00142-12
731	Zamoto-Niikura, 2012	2012	Japan	Hokkaido	Hokkaido	Nemuro			43.33	145.58	March	2000	September	2003	Haemaphysalis	flava	Adults	Active	Dragging / Flagging			0	Zamoto-Niikura A, Tsuji M, Qiang W, Nakao M, Hirata H, Ishihara C. Detection of two zoonotic Babesia microti lineages, the Hobetsu and U.S. lineages, in two sympatric tick species, ixodes ovatus and Ixodes persulcatus, respectively, in Japan. Appl Environ Microbiol. 2012;78(9):3424-3430. doi:10.1128/AEM.00142-12
732	Zamoto-Niikura, 2012	2012	Japan	Hokkaido	Hokkaido	Nemuro			43.33	145.58	March	2000	September	2003	Haemaphysalis	flava	Nymphs	Active	Dragging / Flagging			0	Zamoto-Niikura A, Tsuji M, Qiang W, Nakao M, Hirata H, Ishihara C. Detection of two zoonotic Babesia microti lineages, the Hobetsu and U.S. lineages, in two sympatric tick species, ixodes ovatus and Ixodes persulcatus, respectively, in Japan. Appl Environ Microbiol. 2012;78(9):3424-3430. doi:10.1128/AEM.00142-12
733	Zamoto-Niikura, 2012	2012	Japan	Hokkaido	Hokkaido	Nemuro			43.33	145.58	March	2000	September	2003	Ixodes	ovatus	Nymphs	Active	Dragging / Flagging			0	Zamoto-Niikura A, Tsuji M, Qiang W, Nakao M, Hirata H, Ishihara C. Detection of two zoonotic Babesia microti lineages, the Hobetsu and U.S. lineages, in two sympatric tick species, ixodes ovatus and Ixodes persulcatus, respectively, in Japan. Appl Environ Microbiol. 2012;78(9):3424-3430. doi:10.1128/AEM.00142-12
734	Zamoto-Niikura, 2012	2012	Japan	Hokkaido	Hokkaido	Shimokawa			44.302	142.63	March	2000	September	2003	Ixodes	ovatus	Adults	Active	Dragging / Flagging			270	Zamoto-Niikura A, Tsuji M, Qiang W, Nakao M, Hirata H, Ishihara C. Detection of two zoonotic Babesia microti lineages, the Hobetsu and U.S. lineages, in two sympatric tick species, ixodes ovatus and Ixodes persulcatus, respectively, in Japan. Appl Environ Microbiol. 2012;78(9):3424-3430. doi:10.1128/AEM.00142-12
735	Zamoto-Niikura, 2012	2012	Japan	Hokkaido	Hokkaido	Shimokawa			44.302	142.63	March	2000	September	2003	Ixodes	persulcatus	Adults	Active	Dragging / Flagging			35	Zamoto-Niikura A, Tsuji M, Qiang W, Nakao M, Hirata H, Ishihara C. Detection of two zoonotic Babesia microti lineages, the Hobetsu and U.S. lineages, in two sympatric tick species, ixodes ovatus and Ixodes persulcatus, respectively, in Japan. Appl Environ Microbiol. 2012;78(9):3424-3430. doi:10.1128/AEM.00142-12
736	Zamoto-Niikura, 2012	2012	Japan	Hokkaido	Hokkaido	Shimokawa			44.302	142.63	March	2000	September	2003	Haemaphysalis	flava	Adults	Active	Dragging / Flagging			0	Zamoto-Niikura A, Tsuji M, Qiang W, Nakao M, Hirata H, Ishihara C. Detection of two zoonotic Babesia microti lineages, the Hobetsu and U.S. lineages, in two sympatric tick species, ixodes ovatus and Ixodes persulcatus, respectively, in Japan. Appl Environ Microbiol. 2012;78(9):3424-3430. doi:10.1128/AEM.00142-12
737	Zamoto-Niikura, 2012	2012	Japan	Hokkaido	Hokkaido	Shimokawa			44.302	142.63	March	2000	September	2003	Haemaphysalis	flava	Nymphs	Active	Dragging / Flagging			0	Zamoto-Niikura A, Tsuji M, Qiang W, Nakao M, Hirata H, Ishihara C. Detection of two zoonotic Babesia microti lineages, the Hobetsu and U.S. lineages, in two sympatric tick species, ixodes ovatus and Ixodes persulcatus, respectively, in Japan. Appl Environ Microbiol. 2012;78(9):3424-3430. doi:10.1128/AEM.00142-12
738	Zamoto-Niikura, 2012	2012	Japan	Hokkaido	Hokkaido	Shimokawa			44.302	142.63	March	2000	September	2003	Ixodes	ovatus	Nymphs	Active	Dragging / Flagging			0	Zamoto-Niikura A, Tsuji M, Qiang W, Nakao M, Hirata H, Ishihara C. Detection of two zoonotic Babesia microti lineages, the Hobetsu and U.S. lineages, in two sympatric tick species, ixodes ovatus and Ixodes persulcatus, respectively, in Japan. Appl Environ Microbiol. 2012;78(9):3424-3430. doi:10.1128/AEM.00142-12
739	Zamoto-Niikura, 2012	2012	Japan	Hokkaido	Hokkaido	Shimokawa			44.302	142.63	March	2000	September	2003	Ixodes	persulcatus	Nymphs	Active	Dragging / Flagging			0	Zamoto-Niikura A, Tsuji M, Qiang W, Nakao M, Hirata H, Ishihara C. Detection of two zoonotic Babesia microti lineages, the Hobetsu and U.S. lineages, in two sympatric tick species, ixodes ovatus and Ixodes persulcatus, respectively, in Japan. Appl Environ Microbiol. 2012;78(9):3424-3430. doi:10.1128/AEM.00142-12
740	Sakai, 2014	2014	Japan		Nara	Nara Park	Iwaigawa dam		34.684	135.84	April	2011	April	2011	Haemaphysalis	flava	Adults	Passive	Road kill	Sika deer		10	Sakai A, Torii H. Tick fauna collected from the carcasses of sika deer in Nara park, central Japan. Bulletin of the Center for Natural Environment Education, Nara University of Education. 2014;15:27-34.
741	Sakai, 2014	2014	Japan		Nara	Nara Park	Iwaigawa dam		34.684	135.84	April	2011	April	2011	Haemaphysalis	megaspinosa	Adults	Passive	Road kill	Sika deer		0	Sakai A, Torii H. Tick fauna collected from the carcasses of sika deer in Nara park, central Japan. Bulletin of the Center for Natural Environment Education, Nara University of Education. 2014;15:27-34.
742	Sakai, 2014	2014	Japan		Nara	Nara Park	Iwaigawa dam		34.684	135.84	April	2011	April	2011	Amblyomma	testudinarium	Nymphs	Passive	Road kill	Sika deer		6	Sakai A, Torii H. Tick fauna collected from the carcasses of sika deer in Nara park, central Japan. Bulletin of the Center for Natural Environment Education, Nara University of Education. 2014;15:27-34.
743	Sakai, 2014	2014	Japan		Nara	Nara Park	Tegaimon		34.684	135.84	April	2011	April	2011	Haemaphysalis	flava	Adults	Passive	Road kill	Sika deer		0	Sakai A, Torii H. Tick fauna collected from the carcasses of sika deer in Nara park, central Japan. Bulletin of the Center for Natural Environment Education, Nara University of Education. 2014;15:27-34.
744	Sakai, 2014	2014	Japan		Nara	Nara Park	Tegaimon		34.684	135.84	April	2011	April	2011	Haemaphysalis	megaspinosa	Adults	Passive	Road kill	Sika deer		0	Sakai A, Torii H. Tick fauna collected from the carcasses of sika deer in Nara park, central Japan. Bulletin of the Center for Natural Environment Education, Nara University of Education. 2014;15:27-34.
745	Sakai, 2014	2014	Japan		Nara	Nara Park	Tegaimon		34.684	135.84	April	2011	April	2011	Amblyomma	testudinarium	Nymphs	Passive	Road kill	Sika deer		0	Sakai A, Torii H. Tick fauna collected from the carcasses of sika deer in Nara park, central Japan. Bulletin of the Center for Natural Environment Education, Nara University of Education. 2014;15:27-34.
746	Sakai, 2014	2014	Japan		Nara	Nara Park	Nara Stn.		34.684	135.84	April	2011	April	2011	Haemaphysalis	flava	Adults	Passive	Road kill	Sika deer		4	Sakai A, Torii H. Tick fauna collected from the carcasses of sika deer in Nara park, central Japan. Bulletin of the Center for Natural Environment Education, Nara University of Education. 2014;15:27-34.
747	Sakai, 2014	2014	Japan		Nara	Nara Park	Nara Stn.		34.684	135.84	April	2011	April	2011	Haemaphysalis	megaspinosa	Adults	Passive	Road kill	Sika deer		0	Sakai A, Torii H. Tick fauna collected from the carcasses of sika deer in Nara park, central Japan. Bulletin of the Center for Natural Environment Education, Nara University of Education. 2014;15:27-34.
748	Sakai, 2014	2014	Japan		Nara	Nara Park	Nara Stn.		34.684	135.84	April	2011	April	2011	Amblyomma	testudinarium	Nymphs	Passive	Road kill	Sika deer		0	Sakai A, Torii H. Tick fauna collected from the carcasses of sika deer in Nara park, central Japan. Bulletin of the Center for Natural Environment Education, Nara University of Education. 2014;15:27-34.
749	Sakai, 2014	2014	Japan		Nara	Nara Park	Takabatake		34.684	135.84	May	2011	May	2011	Haemaphysalis	flava	Adults	Passive	Road kill	Sika deer		1	Sakai A, Torii H. Tick fauna collected from the carcasses of sika deer in Nara park, central Japan. Bulletin of the Center for Natural Environment Education, Nara University of Education. 2014;15:27-34.
750	Sakai, 2014	2014	Japan		Nara	Nara Park	Takabatake		34.684	135.84	May	2011	May	2011	Haemaphysalis	megaspinosa	Adults	Passive	Road kill	Sika deer		0	Sakai A, Torii H. Tick fauna collected from the carcasses of sika deer in Nara park, central Japan. Bulletin of the Center for Natural Environment Education, Nara University of Education. 2014;15:27-34.
751	Sakai, 2014	2014	Japan		Nara	Nara Park	Takabatake		34.684	135.84	May	2011	May	2011	Amblyomma	testudinarium	Nymphs	Passive	Road kill	Sika deer		2	Sakai A, Torii H. Tick fauna collected from the carcasses of sika deer in Nara park, central Japan. Bulletin of the Center for Natural Environment Education, Nara University of Education. 2014;15:27-34.
752	Sakai, 2014	2014	Japan		Nara	Nara Park	Town hall		34.684	135.84	May	2011	May	2011	Haemaphysalis	flava	Adults	Passive	Road kill	Sika deer		1	Sakai A, Torii H. Tick fauna collected from the carcasses of sika deer in Nara park, central Japan. Bulletin of the Center for Natural Environment Education, Nara University of Education. 2014;15:27-34.
753	Sakai, 2014	2014	Japan		Nara	Nara Park	Town hall		34.684	135.84	May	2011	May	2011	Haemaphysalis	megaspinosa	Adults	Passive	Road kill	Sika deer		0	Sakai A, Torii H. Tick fauna collected from the carcasses of sika deer in Nara park, central Japan. Bulletin of the Center for Natural Environment Education, Nara University of Education. 2014;15:27-34.
754	Sakai, 2014	2014	Japan		Nara	Nara Park	Town hall		34.684	135.84	May	2011	May	2011	Amblyomma	testudinarium	Nymphs	Passive	Road kill	Sika deer		0	Sakai A, Torii H. Tick fauna collected from the carcasses of sika deer in Nara park, central Japan. Bulletin of the Center for Natural Environment Education, Nara University of Education. 2014;15:27-34.
755	Sakai, 2014	2014	Japan		Nara	Nara Park	Rokuyaon		34.684	135.84	June	2011	June	2011	Haemaphysalis	flava	Adults	Passive	Road kill	Sika deer		0	Sakai A, Torii H. Tick fauna collected from the carcasses of sika deer in Nara park, central Japan. Bulletin of the Center for Natural Environment Education, Nara University of Education. 2014;15:27-34.
756	Sakai, 2014	2014	Japan		Nara	Nara Park	Rokuyaon		34.684	135.84	June	2011	June	2011	Haemaphysalis	megaspinosa	Adults	Passive	Road kill	Sika deer		0	Sakai A, Torii H. Tick fauna collected from the carcasses of sika deer in Nara park, central Japan. Bulletin of the Center for Natural Environment Education, Nara University of Education. 2014;15:27-34.
757	Sakai, 2014	2014	Japan		Nara	Nara Park	Rokuyaon		34.684	135.84	June	2011	June	2011	Amblyomma	testudinarium	Nymphs	Passive	Road kill	Sika deer		0	Sakai A, Torii H. Tick fauna collected from the carcasses of sika deer in Nara park, central Japan. Bulletin of the Center for Natural Environment Education, Nara University of Education. 2014;15:27-34.
758	Sakai, 2014	2014	Japan		Nara	Nara Park	Kawakami		34.684	135.84	June	2011	June	2011	Haemaphysalis	flava	Adults	Passive	Road kill	Sika deer		0	Sakai A, Torii H. Tick fauna collected from the carcasses of sika deer in Nara park, central Japan. Bulletin of the Center for Natural Environment Education, Nara University of Education. 2014;15:27-34.
759	Sakai, 2014	2014	Japan		Nara	Nara Park	Kawakami		34.684	135.84	June	2011	June	2011	Haemaphysalis	megaspinosa	Adults	Passive	Road kill	Sika deer		0	Sakai A, Torii H. Tick fauna collected from the carcasses of sika deer in Nara park, central Japan. Bulletin of the Center for Natural Environment Education, Nara University of Education. 2014;15:27-34.
760	Sakai, 2014	2014	Japan		Nara	Nara Park	Kawakami		34.684	135.84	June	2011	June	2011	Amblyomma	testudinarium	Nymphs	Passive	Road kill	Sika deer		0	Sakai A, Torii H. Tick fauna collected from the carcasses of sika deer in Nara park, central Japan. Bulletin of the Center for Natural Environment Education, Nara University of Education. 2014;15:27-34.
761	Sakai, 2014	2014	Japan		Nara	Nara Park	Akahada		34.684	135.84	June	2011	June	2011	Haemaphysalis	flava	Adults	Passive	Road kill	Sika deer		0	Sakai A, Torii H. Tick fauna collected from the carcasses of sika deer in Nara park, central Japan. Bulletin of the Center for Natural Environment Education, Nara University of Education. 2014;15:27-34.
762	Sakai, 2014	2014	Japan		Nara	Nara Park	Akahada		34.684	135.84	June	2011	June	2011	Haemaphysalis	megaspinosa	Adults	Passive	Road kill	Sika deer		0	Sakai A, Torii H. Tick fauna collected from the carcasses of sika deer in Nara park, central Japan. Bulletin of the Center for Natural Environment Education, Nara University of Education. 2014;15:27-34.
763	Sakai, 2014	2014	Japan		Nara	Nara Park	Akahada		34.684	135.84	June	2011	June	2011	Amblyomma	testudinarium	Nymphs	Passive	Road kill	Sika deer		0	Sakai A, Torii H. Tick fauna collected from the carcasses of sika deer in Nara park, central Japan. Bulletin of the Center for Natural Environment Education, Nara University of Education. 2014;15:27-34.
764	Sakai, 2014	2014	Japan		Nara	Nara Park	Araike		34.684	135.84	June	2011	June	2011	Haemaphysalis	flava	Adults	Passive	Road kill	Sika deer		0	Sakai A, Torii H. Tick fauna collected from the carcasses of sika deer in Nara park, central Japan. Bulletin of the Center for Natural Environment Education, Nara University of Education. 2014;15:27-34.
765	Sakai, 2014	2014	Japan		Nara	Nara Park	Araike		34.684	135.84	June	2011	June	2011	Haemaphysalis	megaspinosa	Adults	Passive	Road kill	Sika deer		0	Sakai A, Torii H. Tick fauna collected from the carcasses of sika deer in Nara park, central Japan. Bulletin of the Center for Natural Environment Education, Nara University of Education. 2014;15:27-34.
766	Sakai, 2014	2014	Japan		Nara	Nara Park	Araike		34.684	135.84	June	2011	June	2011	Amblyomma	testudinarium	Nymphs	Passive	Road kill	Sika deer		0	Sakai A, Torii H. Tick fauna collected from the carcasses of sika deer in Nara park, central Japan. Bulletin of the Center for Natural Environment Education, Nara University of Education. 2014;15:27-34.
767	Sakai, 2014	2014	Japan		Nara	Nara Park	Itimotorii		34.684	135.84	October	2011	October	2011	Haemaphysalis	flava	Adults	Passive	Road kill	Sika deer		1	Sakai A, Torii H. Tick fauna collected from the carcasses of sika deer in Nara park, central Japan. Bulletin of the Center for Natural Environment Education, Nara University of Education. 2014;15:27-34.
768	Sakai, 2014	2014	Japan		Nara	Nara Park	Itimotorii		34.684	135.84	October	2011	October	2011	Haemaphysalis	megaspinosa	Adults	Passive	Road kill	Sika deer		0	Sakai A, Torii H. Tick fauna collected from the carcasses of sika deer in Nara park, central Japan. Bulletin of the Center for Natural Environment Education, Nara University of Education. 2014;15:27-34.
769	Sakai, 2014	2014	Japan		Nara	Nara Park	Itimotorii		34.684	135.84	October	2011	October	2011	Amblyomma	testudinarium	Nymphs	Passive	Road kill	Sika deer		0	Sakai A, Torii H. Tick fauna collected from the carcasses of sika deer in Nara park, central Japan. Bulletin of the Center for Natural Environment Education, Nara University of Education. 2014;15:27-34.
770	Sakai, 2014	2014	Japan		Nara	Nara Park	National Museum		34.684	135.84	October	2011	October	2011	Haemaphysalis	flava	Adults	Passive	Road kill	Sika deer		20	Sakai A, Torii H. Tick fauna collected from the carcasses of sika deer in Nara park, central Japan. Bulletin of the Center for Natural Environment Education, Nara University of Education. 2014;15:27-34.
771	Sakai, 2014	2014	Japan		Nara	Nara Park	National Museum		34.684	135.84	October	2011	October	2011	Haemaphysalis	megaspinosa	Adults	Passive	Road kill	Sika deer		0	Sakai A, Torii H. Tick fauna collected from the carcasses of sika deer in Nara park, central Japan. Bulletin of the Center for Natural Environment Education, Nara University of Education. 2014;15:27-34.
772	Sakai, 2014	2014	Japan		Nara	Nara Park	National Museum		34.684	135.84	October	2011	October	2011	Amblyomma	testudinarium	Nymphs	Passive	Road kill	Sika deer		0	Sakai A, Torii H. Tick fauna collected from the carcasses of sika deer in Nara park, central Japan. Bulletin of the Center for Natural Environment Education, Nara University of Education. 2014;15:27-34.
773	Sakai, 2014	2014	Japan		Nara	Nara Park	Kusatake		34.684	135.84	December	2011	December	2011	Haemaphysalis	flava	Adults	Passive	Road kill	Sika deer		294	Sakai A, Torii H. Tick fauna collected from the carcasses of sika deer in Nara park, central Japan. Bulletin of the Center for Natural Environment Education, Nara University of Education. 2014;15:27-34.
774	Sakai, 2014	2014	Japan		Nara	Nara Park	Kusatake		34.684	135.84	December	2011	December	2011	Haemaphysalis	megaspinosa	Adults	Passive	Road kill	Sika deer		37	Sakai A, Torii H. Tick fauna collected from the carcasses of sika deer in Nara park, central Japan. Bulletin of the Center for Natural Environment Education, Nara University of Education. 2014;15:27-34.
775	Sakai, 2014	2014	Japan		Nara	Nara Park	Kusatake		34.684	135.84	December	2011	December	2011	Amblyomma	testudinarium	Nymphs	Passive	Road kill	Sika deer		0	Sakai A, Torii H. Tick fauna collected from the carcasses of sika deer in Nara park, central Japan. Bulletin of the Center for Natural Environment Education, Nara University of Education. 2014;15:27-34.
776	Sakai, 2014	2014	Japan		Nara	Nara Park	Tobnihino		34.684	135.84	December	2011	December	2011	Haemaphysalis	flava	Adults	Passive	Road kill	Sika deer		0	Sakai A, Torii H. Tick fauna collected from the carcasses of sika deer in Nara park, central Japan. Bulletin of the Center for Natural Environment Education, Nara University of Education. 2014;15:27-34.
777	Sakai, 2014	2014	Japan		Nara	Nara Park	Tobnihino		34.684	135.84	December	2011	December	2011	Haemaphysalis	megaspinosa	Adults	Passive	Road kill	Sika deer		0	Sakai A, Torii H. Tick fauna collected from the carcasses of sika deer in Nara park, central Japan. Bulletin of the Center for Natural Environment Education, Nara University of Education. 2014;15:27-34.
778	Sakai, 2014	2014	Japan		Nara	Nara Park	Tobnihino		34.684	135.84	December	2011	December	2011	Amblyomma	testudinarium	Nymphs	Passive	Road kill	Sika deer		0	Sakai A, Torii H. Tick fauna collected from the carcasses of sika deer in Nara park, central Japan. Bulletin of the Center for Natural Environment Education, Nara University of Education. 2014;15:27-34.
779	Sakai, 2014	2014	Japan		Nara	Nara Park	Kidera		34.684	135.84	January	2012	January	2012	Haemaphysalis	flava	Adults	Passive	Road kill	Sika deer		53	Sakai A, Torii H. Tick fauna collected from the carcasses of sika deer in Nara park, central Japan. Bulletin of the Center for Natural Environment Education, Nara University of Education. 2014;15:27-34.
780	Sakai, 2014	2014	Japan		Nara	Nara Park	Kidera		34.684	135.84	January	2012	January	2012	Haemaphysalis	megaspinosa	Adults	Passive	Road kill	Sika deer		16	Sakai A, Torii H. Tick fauna collected from the carcasses of sika deer in Nara park, central Japan. Bulletin of the Center for Natural Environment Education, Nara University of Education. 2014;15:27-34.
781	Sakai, 2014	2014	Japan		Nara	Nara Park	Kidera		34.684	135.84	January	2012	January	2012	Amblyomma	testudinarium	Nymphs	Passive	Road kill	Sika deer		0	Sakai A, Torii H. Tick fauna collected from the carcasses of sika deer in Nara park, central Japan. Bulletin of the Center for Natural Environment Education, Nara University of Education. 2014;15:27-34.
782	Sakai, 2014	2014	Japan		Nara	Nara Park	Sagiike		34.684	135.84	January	2012	January	2012	Haemaphysalis	flava	Adults	Passive	Road kill	Sika deer		1	Sakai A, Torii H. Tick fauna collected from the carcasses of sika deer in Nara park, central Japan. Bulletin of the Center for Natural Environment Education, Nara University of Education. 2014;15:27-34.
783	Sakai, 2014	2014	Japan		Nara	Nara Park	Sagiike		34.684	135.84	January	2012	January	2012	Haemaphysalis	megaspinosa	Adults	Passive	Road kill	Sika deer		0	Sakai A, Torii H. Tick fauna collected from the carcasses of sika deer in Nara park, central Japan. Bulletin of the Center for Natural Environment Education, Nara University of Education. 2014;15:27-34.
784	Sakai, 2014	2014	Japan		Nara	Nara Park	Sagiike		34.684	135.84	January	2012	January	2012	Amblyomma	testudinarium	Nymphs	Passive	Road kill	Sika deer		0	Sakai A, Torii H. Tick fauna collected from the carcasses of sika deer in Nara park, central Japan. Bulletin of the Center for Natural Environment Education, Nara University of Education. 2014;15:27-34.
785	Sakai, 2014	2014	Japan		Nara	Nara Park	Hourensahoyama		34.684	135.84	January	2012	January	2012	Haemaphysalis	flava	Adults	Passive	Road kill	Sika deer		21	Sakai A, Torii H. Tick fauna collected from the carcasses of sika deer in Nara park, central Japan. Bulletin of the Center for Natural Environment Education, Nara University of Education. 2014;15:27-34.
786	Sakai, 2014	2014	Japan		Nara	Nara Park	Hourensahoyama		34.684	135.84	January	2012	January	2012	Haemaphysalis	megaspinosa	Adults	Passive	Road kill	Sika deer		4	Sakai A, Torii H. Tick fauna collected from the carcasses of sika deer in Nara park, central Japan. Bulletin of the Center for Natural Environment Education, Nara University of Education. 2014;15:27-34.
787	Sakai, 2014	2014	Japan		Nara	Nara Park	Hourensahoyama		34.684	135.84	January	2012	January	2012	Amblyomma	testudinarium	Nymphs	Passive	Road kill	Sika deer		0	Sakai A, Torii H. Tick fauna collected from the carcasses of sika deer in Nara park, central Japan. Bulletin of the Center for Natural Environment Education, Nara University of Education. 2014;15:27-34.
788	Sivakumar, 2014	2014	Japan	Hokkaido	Hokkaido	Memuro			42.917	143.01	May	2012	May	2012	Ixodes	ovatus	Total	Active	Dragging / Flagging			425	Sivakumar T, Tattiyapong M, Okubo K, et al. PCR detection of Babesia ovata from questing ticks in Japan. Ticks Tick Borne Dis. 2014;5(3):305-310. doi:10.1016/j.ttbdis.2013.12.006
789	Sivakumar, 2014	2014	Japan	Hokkaido	Hokkaido	Memuro			42.917	143.01	May	2012	May	2012	Ixodes	persulcatus	Total	Active	Dragging / Flagging			76	Sivakumar T, Tattiyapong M, Okubo K, et al. PCR detection of Babesia ovata from questing ticks in Japan. Ticks Tick Borne Dis. 2014;5(3):305-310. doi:10.1016/j.ttbdis.2013.12.006
790	Sivakumar, 2014	2014	Japan	Hokkaido	Hokkaido	Otofuke			43.019	143.17	April	2008	April	2008	Ixodes	persulcatus	Total	Active	Dragging / Flagging			41	Sivakumar T, Tattiyapong M, Okubo K, et al. PCR detection of Babesia ovata from questing ticks in Japan. Ticks Tick Borne Dis. 2014;5(3):305-310. doi:10.1016/j.ttbdis.2013.12.006
791	Sivakumar, 2014	2014	Japan	Hokkaido	Hokkaido	Otofuke			43.019	143.17	April	2008	April	2008	Haemaphysalis	douglasi	Total	Active	Dragging / Flagging			1	Sivakumar T, Tattiyapong M, Okubo K, et al. PCR detection of Babesia ovata from questing ticks in Japan. Ticks Tick Borne Dis. 2014;5(3):305-310. doi:10.1016/j.ttbdis.2013.12.006
792	Sivakumar, 2014	2014	Japan	Hokkaido	Hokkaido	Shibecha			43.456	144.58	June	2012	June	2012	Ixodes	ovatus	Total	Active	Dragging / Flagging			195	Sivakumar T, Tattiyapong M, Okubo K, et al. PCR detection of Babesia ovata from questing ticks in Japan. Ticks Tick Borne Dis. 2014;5(3):305-310. doi:10.1016/j.ttbdis.2013.12.006
793	Sivakumar, 2014	2014	Japan	Hokkaido	Hokkaido	Shibecha			43.456	144.58	June	2012	June	2012	Haemaphysalis	douglasi	Total	Active	Dragging / Flagging			183	Sivakumar T, Tattiyapong M, Okubo K, et al. PCR detection of Babesia ovata from questing ticks in Japan. Ticks Tick Borne Dis. 2014;5(3):305-310. doi:10.1016/j.ttbdis.2013.12.006
794	Sivakumar, 2014	2014	Japan	Hokkaido	Hokkaido	Shibecha			43.456	144.58	June	2012	June	2012	Ixodes	persulcatus	Total	Active	Dragging / Flagging			111	Sivakumar T, Tattiyapong M, Okubo K, et al. PCR detection of Babesia ovata from questing ticks in Japan. Ticks Tick Borne Dis. 2014;5(3):305-310. doi:10.1016/j.ttbdis.2013.12.006
795	Sivakumar, 2014	2014	Japan	Hokkaido	Hokkaido	Shin-Hidaka			42.341	142.36	June	2008	June	2008	Haemaphysalis	megaspinosa	Total	Active	Dragging / Flagging			49	Sivakumar T, Tattiyapong M, Okubo K, et al. PCR detection of Babesia ovata from questing ticks in Japan. Ticks Tick Borne Dis. 2014;5(3):305-310. doi:10.1016/j.ttbdis.2013.12.006
796	Sivakumar, 2014	2014	Japan	Hokkaido	Hokkaido	Shin-Hidaka			42.341	142.36	June	2008	June	2008	Ixodes	persulcatus	Total	Active	Dragging / Flagging			6	Sivakumar T, Tattiyapong M, Okubo K, et al. PCR detection of Babesia ovata from questing ticks in Japan. Ticks Tick Borne Dis. 2014;5(3):305-310. doi:10.1016/j.ttbdis.2013.12.006
797	Sivakumar, 2014	2014	Japan	Hokkaido	Hokkaido	Shin-Hidaka			42.341	142.36	June	2008	June	2008	Ixodes	ovatus	Total	Active	Dragging / Flagging			5	Sivakumar T, Tattiyapong M, Okubo K, et al. PCR detection of Babesia ovata from questing ticks in Japan. Ticks Tick Borne Dis. 2014;5(3):305-310. doi:10.1016/j.ttbdis.2013.12.006
798	Sivakumar, 2014	2014	Japan	Hokkaido	Hokkaido	Shin-Hidaka			42.341	142.36	June	2008	June	2008	Haemaphysalis	douglasi	Total	Active	Dragging / Flagging			4	Sivakumar T, Tattiyapong M, Okubo K, et al. PCR detection of Babesia ovata from questing ticks in Japan. Ticks Tick Borne Dis. 2014;5(3):305-310. doi:10.1016/j.ttbdis.2013.12.006
799	Sivakumar, 2014	2014	Japan	Hokkaido	Hokkaido	Taiki			42.534	143.23	April	2008	April	2008	Ixodes	persulcatus	Total	Active	Dragging / Flagging			161	Sivakumar T, Tattiyapong M, Okubo K, et al. PCR detection of Babesia ovata from questing ticks in Japan. Ticks Tick Borne Dis. 2014;5(3):305-310. doi:10.1016/j.ttbdis.2013.12.006
800	Sivakumar, 2014	2014	Japan	Hokkaido	Hokkaido	Taiki			42.534	143.23	April	2008	April	2008	Haemaphysalis	douglasi	Total	Active	Dragging / Flagging			22	Sivakumar T, Tattiyapong M, Okubo K, et al. PCR detection of Babesia ovata from questing ticks in Japan. Ticks Tick Borne Dis. 2014;5(3):305-310. doi:10.1016/j.ttbdis.2013.12.006
801	Sivakumar, 2014	2014	Japan	Hokkaido	Hokkaido	Taiki			42.534	143.23	April	2008	April	2008	Ixodes	ovatus	Total	Active	Dragging / Flagging			5	Sivakumar T, Tattiyapong M, Okubo K, et al. PCR detection of Babesia ovata from questing ticks in Japan. Ticks Tick Borne Dis. 2014;5(3):305-310. doi:10.1016/j.ttbdis.2013.12.006
802	Takano, 2014	2014	Japan	Hokkaido	Hokkaido	Abashiri			44.02	144.27	April-July	2012	April-July	2013	Ixodes	persulcatus	Adults	Active	Dragging / Flagging			530	Takano A, Toyomane K, Konnai S, et al. Tick surveillance for relapsing fever spirochete Borrelia miyamotoi in Hokkaido, Japan. PLoS One. 2014;9(8):e104532. Published 2014 Aug 11. doi:10.1371/journal.pone.0104532
803	Takano, 2014	2014	Japan	Hokkaido	Hokkaido	Abashiri			44.02	144.27	April-July	2012	April-July	2013	Ixodes	ovatus	Adults	Active	Dragging / Flagging			66	Takano A, Toyomane K, Konnai S, et al. Tick surveillance for relapsing fever spirochete Borrelia miyamotoi in Hokkaido, Japan. PLoS One. 2014;9(8):e104532. Published 2014 Aug 11. doi:10.1371/journal.pone.0104532
804	Takano, 2014	2014	Japan	Hokkaido	Hokkaido	Hidaka	Fig. 1 has map with dots		42.887	142.43	April-July	2012	April-July	2013	Ixodes	persulcatus	Adults	Active	Dragging / Flagging			16	Takano A, Toyomane K, Konnai S, et al. Tick surveillance for relapsing fever spirochete Borrelia miyamotoi in Hokkaido, Japan. PLoS One. 2014;9(8):e104532. Published 2014 Aug 11. doi:10.1371/journal.pone.0104532
805	Takano, 2014	2014	Japan	Hokkaido	Hokkaido	Ishikari	Fig. 1 has map with dots		43.171	141.31	April-July	2012	April-July	2013	Ixodes	persulcatus	Adults	Active	Dragging / Flagging			179	Takano A, Toyomane K, Konnai S, et al. Tick surveillance for relapsing fever spirochete Borrelia miyamotoi in Hokkaido, Japan. PLoS One. 2014;9(8):e104532. Published 2014 Aug 11. doi:10.1371/journal.pone.0104532
806	Takano, 2014	2014	Japan	Hokkaido	Hokkaido	Kamikawa			41.437	140.13	April-July	2012	April-July	2013	Ixodes	persulcatus	Adults	Active	Dragging / Flagging			1485	Takano A, Toyomane K, Konnai S, et al. Tick surveillance for relapsing fever spirochete Borrelia miyamotoi in Hokkaido, Japan. PLoS One. 2014;9(8):e104532. Published 2014 Aug 11. doi:10.1371/journal.pone.0104532
807	Takano, 2014	2014	Japan	Hokkaido	Hokkaido	Kamikawa			41.437	140.13	April-July	2012	April-July	2013	Ixodes	ovatus	Adults	Active	Dragging / Flagging			441	Takano A, Toyomane K, Konnai S, et al. Tick surveillance for relapsing fever spirochete Borrelia miyamotoi in Hokkaido, Japan. PLoS One. 2014;9(8):e104532. Published 2014 Aug 11. doi:10.1371/journal.pone.0104532
808	Takano, 2014	2014	Japan	Hokkaido	Hokkaido	Kushiro	Fig. 1 has map with dots		42.984	144.38	April-July	2012	April-July	2013	Ixodes	persulcatus	Adults	Active	Dragging / Flagging			329	Takano A, Toyomane K, Konnai S, et al. Tick surveillance for relapsing fever spirochete Borrelia miyamotoi in Hokkaido, Japan. PLoS One. 2014;9(8):e104532. Published 2014 Aug 11. doi:10.1371/journal.pone.0104532
809	Takano, 2014	2014	Japan	Hokkaido	Hokkaido	Nemuro	Fig. 1 has map with dots		43.33	145.58	April-July	2012	April-July	2013	Ixodes	persulcatus	Adults	Active	Dragging / Flagging			186	Takano A, Toyomane K, Konnai S, et al. Tick surveillance for relapsing fever spirochete Borrelia miyamotoi in Hokkaido, Japan. PLoS One. 2014;9(8):e104532. Published 2014 Aug 11. doi:10.1371/journal.pone.0104532
810	Takano, 2014	2014	Japan	Hokkaido	Hokkaido	Oshima			41.512	139.35	April-July	2012	April-July	2013	Ixodes	persulcatus	Adults	Active	Dragging / Flagging			3	Takano A, Toyomane K, Konnai S, et al. Tick surveillance for relapsing fever spirochete Borrelia miyamotoi in Hokkaido, Japan. PLoS One. 2014;9(8):e104532. Published 2014 Aug 11. doi:10.1371/journal.pone.0104532
811	Takano, 2014	2014	Japan	Hokkaido	Hokkaido	Rumoi			43.94	141.63	April-July	2012	April-July	2013	Ixodes	persulcatus	Adults	Active	Dragging / Flagging			27	Takano A, Toyomane K, Konnai S, et al. Tick surveillance for relapsing fever spirochete Borrelia miyamotoi in Hokkaido, Japan. PLoS One. 2014;9(8):e104532. Published 2014 Aug 11. doi:10.1371/journal.pone.0104532
812	Takano, 2014	2014	Japan	Hokkaido	Hokkaido	Rumoi			43.94	141.63	April-July	2012	April-July	2013	Ixodes	ovatus	Adults	Active	Dragging / Flagging			24	Takano A, Toyomane K, Konnai S, et al. Tick surveillance for relapsing fever spirochete Borrelia miyamotoi in Hokkaido, Japan. PLoS One. 2014;9(8):e104532. Published 2014 Aug 11. doi:10.1371/journal.pone.0104532
813	Takano, 2014	2014	Japan	Hokkaido	Hokkaido	Sorachi			43.548	141.9	April-July	2012	April-July	2013	Ixodes	persulcatus	Adults	Active	Dragging / Flagging			140	Takano A, Toyomane K, Konnai S, et al. Tick surveillance for relapsing fever spirochete Borrelia miyamotoi in Hokkaido, Japan. PLoS One. 2014;9(8):e104532. Published 2014 Aug 11. doi:10.1371/journal.pone.0104532
814	Takano, 2014	2014	Japan	Hokkaido	Hokkaido	Souya			45.487	141.88	April-July	2012	April-July	2013	Ixodes	persulcatus	Adults	Active	Dragging / Flagging			489	Takano A, Toyomane K, Konnai S, et al. Tick surveillance for relapsing fever spirochete Borrelia miyamotoi in Hokkaido, Japan. PLoS One. 2014;9(8):e104532. Published 2014 Aug 11. doi:10.1371/journal.pone.0104532
815	Takano, 2014	2014	Japan	Hokkaido	Hokkaido	Tokachi	Fig. 1 has map with dots		42.788	143.78	April-July	2012	April-July	2013	Ixodes	persulcatus	Adults	Active	Dragging / Flagging			148	Takano A, Toyomane K, Konnai S, et al. Tick surveillance for relapsing fever spirochete Borrelia miyamotoi in Hokkaido, Japan. PLoS One. 2014;9(8):e104532. Published 2014 Aug 11. doi:10.1371/journal.pone.0104532
816	Takano, 2014	2014	Japan	Hokkaido	Hokkaido	Tokachi	Fig. 1 has map with dots		42.788	143.78	April-July	2012	April-July	2013	Ixodes	ovatus	Adults	Active	Dragging / Flagging			145	Takano A, Toyomane K, Konnai S, et al. Tick surveillance for relapsing fever spirochete Borrelia miyamotoi in Hokkaido, Japan. PLoS One. 2014;9(8):e104532. Published 2014 Aug 11. doi:10.1371/journal.pone.0104532
817	Tsunoda, 2014	2014	Japan	Honshu	Chiba	Kamogawa		Amatsu (eastern part of the city)	35.114	140.09	February	1999	March	1999	Amblyomma	testudinarium	Nymphs	Active	Trapping	Sika deer		1	Tsunoda T. Detachment of hard ticks (Acari: Ixodidae) from hunted sika deer (Cervus nippon). Exp Appl Acarol. 2014;63(4):545-550. doi:10.1007/s10493-014-9795-x
818	Tsunoda, 2014	2014	Japan	Honshu	Chiba	Kamogawa		Amatsu (eastern part of the city)	35.114	140.09	February	1999	March	1999	Ixodes	ovatus	Adults	Active	Trapping	Sika deer		35	Tsunoda T. Detachment of hard ticks (Acari: Ixodidae) from hunted sika deer (Cervus nippon). Exp Appl Acarol. 2014;63(4):545-550. doi:10.1007/s10493-014-9795-x
819	Someya, 2015	2015	Japan	Honshu	Kyoto	Kyoto City	Sawaike		35.011	135.76	May	2011	July	2011	Amblyomma	testudinarium	Nymphs	Active	Dragging / Flagging			2	Someya A, Ito R, Maeda A, Ikenaga M. Detection of rickettsial DNA in ticks and wild boars in Kyoto City, Japan. J Vet Med Sci. 2015;77(1):37-43. doi:10.1292/jvms.14-0451
820	Someya, 2015	2015	Japan	Honshu	Kyoto	Kyoto City	Daimonji-yama		35.011	135.76	July	2011	July	2011	Amblyomma	testudinarium	Nymphs	Active	Dragging / Flagging			4	Someya A, Ito R, Maeda A, Ikenaga M. Detection of rickettsial DNA in ticks and wild boars in Kyoto City, Japan. J Vet Med Sci. 2015;77(1):37-43. doi:10.1292/jvms.14-0451
821	Someya, 2015	2015	Japan	Honshu	Kyoto	Kyoto City	Bisyamonn-dou		35.011	135.76	May	2011	May	2011	Amblyomma	testudinarium	Nymphs	Active	Dragging / Flagging			2	Someya A, Ito R, Maeda A, Ikenaga M. Detection of rickettsial DNA in ticks and wild boars in Kyoto City, Japan. J Vet Med Sci. 2015;77(1):37-43. doi:10.1292/jvms.14-0451
822	Someya, 2015	2015	Japan	Honshu	Kyoto	Kyoto City	Syougunnzuka		35.011	135.76	September	2011	September	2011	Dermacentor	taiwanensis	Nymphs	Active	Dragging / Flagging			1	Someya A, Ito R, Maeda A, Ikenaga M. Detection of rickettsial DNA in ticks and wild boars in Kyoto City, Japan. J Vet Med Sci. 2015;77(1):37-43. doi:10.1292/jvms.14-0451
823	Someya, 2015	2015	Japan	Honshu	Kyoto	Kyoto City	Himuro		35.011	135.76	May	2011	July	2011	Haemaphysalis	flava	Nymphs	Active	Dragging / Flagging			15	Someya A, Ito R, Maeda A, Ikenaga M. Detection of rickettsial DNA in ticks and wild boars in Kyoto City, Japan. J Vet Med Sci. 2015;77(1):37-43. doi:10.1292/jvms.14-0451
824	Someya, 2015	2015	Japan	Honshu	Kyoto	Kyoto City	Himuro		35.011	135.76	May	2011	July	2011	Haemaphysalis	kitaokai	Adults	Active	Dragging / Flagging			5	Someya A, Ito R, Maeda A, Ikenaga M. Detection of rickettsial DNA in ticks and wild boars in Kyoto City, Japan. J Vet Med Sci. 2015;77(1):37-43. doi:10.1292/jvms.14-0451
825	Someya, 2015	2015	Japan	Honshu	Kyoto	Kyoto City	Sawaike		35.011	135.76	May	2011	July	2011	Haemaphysalis	flava	Adults	Active	Dragging / Flagging			9	Someya A, Ito R, Maeda A, Ikenaga M. Detection of rickettsial DNA in ticks and wild boars in Kyoto City, Japan. J Vet Med Sci. 2015;77(1):37-43. doi:10.1292/jvms.14-0451
826	Someya, 2015	2015	Japan	Honshu	Kyoto	Kyoto City	Sawaike		35.011	135.76	May	2011	July	2011	Haemaphysalis	flava	Nymphs	Active	Dragging / Flagging			42	Someya A, Ito R, Maeda A, Ikenaga M. Detection of rickettsial DNA in ticks and wild boars in Kyoto City, Japan. J Vet Med Sci. 2015;77(1):37-43. doi:10.1292/jvms.14-0451
827	Someya, 2015	2015	Japan	Honshu	Kyoto	Kyoto City	Daimonji-yama		35.011	135.76	July	2011	July	2011	Haemaphysalis	flava	Nymphs	Active	Dragging / Flagging			1	Someya A, Ito R, Maeda A, Ikenaga M. Detection of rickettsial DNA in ticks and wild boars in Kyoto City, Japan. J Vet Med Sci. 2015;77(1):37-43. doi:10.1292/jvms.14-0451
828	Someya, 2015	2015	Japan	Honshu	Kyoto	Kyoto City	Bisyamonn-dou		35.011	135.76	May	2011	May	2011	Haemaphysalis	flava	Nymphs	Active	Dragging / Flagging			2	Someya A, Ito R, Maeda A, Ikenaga M. Detection of rickettsial DNA in ticks and wild boars in Kyoto City, Japan. J Vet Med Sci. 2015;77(1):37-43. doi:10.1292/jvms.14-0451
829	Someya, 2015	2015	Japan	Honshu	Kyoto	Kyoto City	Yamashina-ku		35.011	135.76	June	2011	June	2011	Haemaphysalis	flava	Adults	Passive	Trapping	Wild boars		19	Someya A, Ito R, Maeda A, Ikenaga M. Detection of rickettsial DNA in ticks and wild boars in Kyoto City, Japan. J Vet Med Sci. 2015;77(1):37-43. doi:10.1292/jvms.14-0451
830	Someya, 2015	2015	Japan	Honshu	Kyoto	Kyoto City	Yamashina-ku		35.011	135.76	June	2011	June	2011	Amblyomma	testudinarium	Adults	Passive	Trapping	Wild boars		28	Someya A, Ito R, Maeda A, Ikenaga M. Detection of rickettsial DNA in ticks and wild boars in Kyoto City, Japan. J Vet Med Sci. 2015;77(1):37-43. doi:10.1292/jvms.14-0451
831	Furuno, 2017	2017	Japan	Honshu	Yamaguchi	Shimonoseki			33.957	130.94	March	2014	August	2015	Haemaphysalis	flava	Adults	Active	Dragging / Flagging			78	Furuno K, Lee K, Itoh Y, et al. Epidemiological study of relapsing fever borreliae detected in Haemaphysalis ticks and wild animals in the western part of Japan. PLoS One. 2017;12(3):e0174727. Published 2017 Mar 31. doi:10.1371/journal.pone.0174727
832	Furuno, 2017	2017	Japan	Honshu	Yamaguchi	Shimonoseki			33.957	130.94	March	2014	August	2015	Haemaphysalis	flava	Nymphs	Active	Dragging / Flagging			2	Furuno K, Lee K, Itoh Y, et al. Epidemiological study of relapsing fever borreliae detected in Haemaphysalis ticks and wild animals in the western part of Japan. PLoS One. 2017;12(3):e0174727. Published 2017 Mar 31. doi:10.1371/journal.pone.0174727
833	Furuno, 2017	2017	Japan	Honshu	Yamaguchi	Shimonoseki			33.957	130.94	March	2014	August	2015	Haemaphysalis	kitaokai	Adults	Active	Dragging / Flagging			71	Furuno K, Lee K, Itoh Y, et al. Epidemiological study of relapsing fever borreliae detected in Haemaphysalis ticks and wild animals in the western part of Japan. PLoS One. 2017;12(3):e0174727. Published 2017 Mar 31. doi:10.1371/journal.pone.0174727
834	Furuno, 2017	2017	Japan	Honshu	Yamaguchi	Shimonoseki			33.957	130.94	March	2014	August	2015	Haemaphysalis	megaspinosa	Adults	Active	Dragging / Flagging			55	Furuno K, Lee K, Itoh Y, et al. Epidemiological study of relapsing fever borreliae detected in Haemaphysalis ticks and wild animals in the western part of Japan. PLoS One. 2017;12(3):e0174727. Published 2017 Mar 31. doi:10.1371/journal.pone.0174727
835	Furuno, 2017	2017	Japan	Honshu	Yamaguchi	Shimonoseki			33.957	130.94	March	2014	August	2015	Haemaphysalis	megaspinosa	Nymphs	Active	Dragging / Flagging			41	Furuno K, Lee K, Itoh Y, et al. Epidemiological study of relapsing fever borreliae detected in Haemaphysalis ticks and wild animals in the western part of Japan. PLoS One. 2017;12(3):e0174727. Published 2017 Mar 31. doi:10.1371/journal.pone.0174727
836	Doi, 2018	2018	Japan		Kanagawa	Yokosuka City			35.246	139.62		2015		2016	Haemaphysalis	flava	Adults	Active	Trapping			11077	Doi K, Kato T, Hayama SI. Infestation of introduced raccoons (Procyon lotor) with indigenous ixodid ticks on the Miura Peninsula, Kanagawa Prefecture, Japan. Int J Parasitol Parasites Wildl. 2018 Sep 21;7(3):355-359. doi: 10.1016/j.ijppaw.2018.09.002. PMID: 30294541; PMCID: PMC6171369.
837	Doi, 2018	2018	Japan		Kanagawa	Yokosuka City			35.246	139.62		2015		2016	Haemaphysalis	flava	Nymphs	Active	Trapping			3946	Doi K, Kato T, Hayama SI. Infestation of introduced raccoons (Procyon lotor) with indigenous ixodid ticks on the Miura Peninsula, Kanagawa Prefecture, Japan. Int J Parasitol Parasites Wildl. 2018 Sep 21;7(3):355-359. doi: 10.1016/j.ijppaw.2018.09.002. PMID: 30294541; PMCID: PMC6171369.
838	Doi, 2018	2018	Japan		Kanagawa	Yokosuka City			35.246	139.62		2015		2016	Haemaphysalis	megaspinosa	Adults	Active	Trapping			190	Doi K, Kato T, Hayama SI. Infestation of introduced raccoons (Procyon lotor) with indigenous ixodid ticks on the Miura Peninsula, Kanagawa Prefecture, Japan. Int J Parasitol Parasites Wildl. 2018 Sep 21;7(3):355-359. doi: 10.1016/j.ijppaw.2018.09.002. PMID: 30294541; PMCID: PMC6171369.
839	Doi, 2018	2018	Japan		Kanagawa	Yokosuka City			35.246	139.62		2015		2016	Haemaphysalis	megaspinosa	Nymphs	Active	Trapping			39	Doi K, Kato T, Hayama SI. Infestation of introduced raccoons (Procyon lotor) with indigenous ixodid ticks on the Miura Peninsula, Kanagawa Prefecture, Japan. Int J Parasitol Parasites Wildl. 2018 Sep 21;7(3):355-359. doi: 10.1016/j.ijppaw.2018.09.002. PMID: 30294541; PMCID: PMC6171369.
840	Doi, 2018	2018	Japan		Kanagawa	Yokosuka City			35.246	139.62		2015		2016	Haemaphysalis	japonica	Adults	Active	Trapping			1	Doi K, Kato T, Hayama SI. Infestation of introduced raccoons (Procyon lotor) with indigenous ixodid ticks on the Miura Peninsula, Kanagawa Prefecture, Japan. Int J Parasitol Parasites Wildl. 2018 Sep 21;7(3):355-359. doi: 10.1016/j.ijppaw.2018.09.002. PMID: 30294541; PMCID: PMC6171369.
841	Doi, 2018	2018	Japan		Kanagawa	Yokosuka City			35.246	139.62		2015		2016	Haemaphysalis	japonica	Nymphs	Active	Trapping			1	Doi K, Kato T, Hayama SI. Infestation of introduced raccoons (Procyon lotor) with indigenous ixodid ticks on the Miura Peninsula, Kanagawa Prefecture, Japan. Int J Parasitol Parasites Wildl. 2018 Sep 21;7(3):355-359. doi: 10.1016/j.ijppaw.2018.09.002. PMID: 30294541; PMCID: PMC6171369.
842	Doi, 2018	2018	Japan		Kanagawa	Yokosuka City			35.246	139.62		2015		2016	Ixodes	ovatus	Adults	Active	Trapping			93	Doi K, Kato T, Hayama SI. Infestation of introduced raccoons (Procyon lotor) with indigenous ixodid ticks on the Miura Peninsula, Kanagawa Prefecture, Japan. Int J Parasitol Parasites Wildl. 2018 Sep 21;7(3):355-359. doi: 10.1016/j.ijppaw.2018.09.002. PMID: 30294541; PMCID: PMC6171369.
843	Doi, 2018	2018	Japan		Kanagawa	Yokosuka City			35.246	139.62		2015		2016	Ixodes	ovatus	Nymphs	Active	Trapping			5	Doi K, Kato T, Hayama SI. Infestation of introduced raccoons (Procyon lotor) with indigenous ixodid ticks on the Miura Peninsula, Kanagawa Prefecture, Japan. Int J Parasitol Parasites Wildl. 2018 Sep 21;7(3):355-359. doi: 10.1016/j.ijppaw.2018.09.002. PMID: 30294541; PMCID: PMC6171369.
844	Matsumoto, 2018	2018	Japan	Honshu	Tokyo				35.805	139.17			October	2015	Haemaphysalis	megaspinosa	Adults	Active	Dragging / Flagging			1	Matsumoto N, Masuoka H, Hirayama K, Yamada A, Hotta K. Detection and phylogenetic analysis of phlebovirus, including severe fever with thrombocytopenia syndrome virus, in ticks collected from Tokyo, Japan. 2018. J Vet Med Sci. 80(4):638-641. doi:10.1292/jvms.17-0604
845	Matsumoto, 2018	2018	Japan	Honshu	Tokyo				35.805	139.17			October	2015	Haemaphysalis	megaspinosa	Nymphs	Active	Dragging / Flagging			20	Matsumoto N, Masuoka H, Hirayama K, Yamada A, Hotta K. Detection and phylogenetic analysis of phlebovirus, including severe fever with thrombocytopenia syndrome virus, in ticks collected from Tokyo, Japan. 2018. J Vet Med Sci. 80(4):638-641. doi:10.1292/jvms.17-0604
846	Matsumoto, 2018	2018	Japan	Honshu	Tokyo				35.805	139.17			October	2015	Haemaphysalis	flava	Adults	Active	Dragging / Flagging			12	Matsumoto N, Masuoka H, Hirayama K, Yamada A, Hotta K. Detection and phylogenetic analysis of phlebovirus, including severe fever with thrombocytopenia syndrome virus, in ticks collected from Tokyo, Japan. 2018. J Vet Med Sci. 80(4):638-641. doi:10.1292/jvms.17-0604
847	Matsumoto, 2018	2018	Japan	Honshu	Tokyo				35.805	139.17			October	2015	Haemaphysalis	flava	Nymphs	Active	Dragging / Flagging			56	Matsumoto N, Masuoka H, Hirayama K, Yamada A, Hotta K. Detection and phylogenetic analysis of phlebovirus, including severe fever with thrombocytopenia syndrome virus, in ticks collected from Tokyo, Japan. 2018. J Vet Med Sci. 80(4):638-641. doi:10.1292/jvms.17-0604
848	Matsumoto, 2018	2018	Japan	Honshu	Tokyo				35.805	139.17			October	2015	Haemaphysalis	kitaokai	Adults	Active	Dragging / Flagging			1	Matsumoto N, Masuoka H, Hirayama K, Yamada A, Hotta K. Detection and phylogenetic analysis of phlebovirus, including severe fever with thrombocytopenia syndrome virus, in ticks collected from Tokyo, Japan. 2018. J Vet Med Sci. 80(4):638-641. doi:10.1292/jvms.17-0604
849	Matsumoto, 2018	2018	Japan	Honshu	Tokyo				35.805	139.17			October	2015	Ixodes	ovatus	Adults	Active	Dragging / Flagging			2	Matsumoto N, Masuoka H, Hirayama K, Yamada A, Hotta K. Detection and phylogenetic analysis of phlebovirus, including severe fever with thrombocytopenia syndrome virus, in ticks collected from Tokyo, Japan. 2018. J Vet Med Sci. 80(4):638-641. doi:10.1292/jvms.17-0604
850	Shibata, 2018	2018	Japan	Hokkaido	Hokkaido	Hamanaka			43.033	140.52	May	2015	May	2016	Ixodes	persulcatus	Total	Active	Dragging / Flagging			23	Shibata S, Sivakumar T, Igarashi I, et al. Epidemiological survey of a cervine Theileria in wild deer, questing ticks, and cattle in Hokkaido, Japan. Ticks Tick Borne Dis. 2018;9(5):1235-1240. doi:10.1016/j.ttbdis.2018.05.006
851	Shibata, 2018	2018	Japan	Hokkaido	Hokkaido	Hamanaka			43.033	140.52	May	2015	May	2016	Haemaphysalis	japonica	Total	Active	Dragging / Flagging			6	Shibata S, Sivakumar T, Igarashi I, et al. Epidemiological survey of a cervine Theileria in wild deer, questing ticks, and cattle in Hokkaido, Japan. Ticks Tick Borne Dis. 2018;9(5):1235-1240. doi:10.1016/j.ttbdis.2018.05.006
852	Shibata, 2018	2018	Japan	Hokkaido	Hokkaido	Hamanaka			43.033	140.52	May	2015	May	2016	Ixodes	ovatus	Total	Active	Dragging / Flagging			1	Shibata S, Sivakumar T, Igarashi I, et al. Epidemiological survey of a cervine Theileria in wild deer, questing ticks, and cattle in Hokkaido, Japan. Ticks Tick Borne Dis. 2018;9(5):1235-1240. doi:10.1016/j.ttbdis.2018.05.006
853	Shibata, 2018	2018	Japan	Hokkaido	Hokkaido	Otofuke			43.019	143.17	April	2008	April	2008	Ixodes	persulcatus	Total	Active	Dragging / Flagging			41	Shibata S, Sivakumar T, Igarashi I, et al. Epidemiological survey of a cervine Theileria in wild deer, questing ticks, and cattle in Hokkaido, Japan. Ticks Tick Borne Dis. 2018;9(5):1235-1240. doi:10.1016/j.ttbdis.2018.05.006
854	Shibata, 2018	2018	Japan	Hokkaido	Hokkaido	Otofuke			43.019	143.17	April	2008	April	2008	Haemaphysalis	japonica	Total	Active	Dragging / Flagging			1	Shibata S, Sivakumar T, Igarashi I, et al. Epidemiological survey of a cervine Theileria in wild deer, questing ticks, and cattle in Hokkaido, Japan. Ticks Tick Borne Dis. 2018;9(5):1235-1240. doi:10.1016/j.ttbdis.2018.05.006
855	Shibata, 2018	2018	Japan	Hokkaido	Hokkaido	Shibecha			43.456	144.58	June	2016	June	2016	Ixodes	ovatus	Total	Active	Dragging / Flagging			101	Shibata S, Sivakumar T, Igarashi I, et al. Epidemiological survey of a cervine Theileria in wild deer, questing ticks, and cattle in Hokkaido, Japan. Ticks Tick Borne Dis. 2018;9(5):1235-1240. doi:10.1016/j.ttbdis.2018.05.006
856	Shibata, 2018	2018	Japan	Hokkaido	Hokkaido	Shibecha			43.456	144.58	June	2016	June	2016	Ixodes	persulcatus	Total	Active	Dragging / Flagging			80	Shibata S, Sivakumar T, Igarashi I, et al. Epidemiological survey of a cervine Theileria in wild deer, questing ticks, and cattle in Hokkaido, Japan. Ticks Tick Borne Dis. 2018;9(5):1235-1240. doi:10.1016/j.ttbdis.2018.05.006
857	Shibata, 2018	2018	Japan	Hokkaido	Hokkaido	Shibecha			43.456	144.58	June	2016	June	2016	Haemaphysalis	japonica	Total	Active	Dragging / Flagging			50	Shibata S, Sivakumar T, Igarashi I, et al. Epidemiological survey of a cervine Theileria in wild deer, questing ticks, and cattle in Hokkaido, Japan. Ticks Tick Borne Dis. 2018;9(5):1235-1240. doi:10.1016/j.ttbdis.2018.05.006
858	Shibata, 2018	2018	Japan	Hokkaido	Hokkaido	Shikaoi			43.091	143.01	May	2016	June	2017	Ixodes	persulcatus	Total	Active	Dragging / Flagging			56	Shibata S, Sivakumar T, Igarashi I, et al. Epidemiological survey of a cervine Theileria in wild deer, questing ticks, and cattle in Hokkaido, Japan. Ticks Tick Borne Dis. 2018;9(5):1235-1240. doi:10.1016/j.ttbdis.2018.05.006
859	Shibata, 2018	2018	Japan	Hokkaido	Hokkaido	Shikaoi			43.091	143.01	May	2016	June	2017	Ixodes	ovatus	Total	Active	Dragging / Flagging			38	Shibata S, Sivakumar T, Igarashi I, et al. Epidemiological survey of a cervine Theileria in wild deer, questing ticks, and cattle in Hokkaido, Japan. Ticks Tick Borne Dis. 2018;9(5):1235-1240. doi:10.1016/j.ttbdis.2018.05.006
860	Shibata, 2018	2018	Japan	Hokkaido	Hokkaido	Shikaoi			43.091	143.01	May	2016	June	2017	Haemaphysalis	japonica	Total	Active	Dragging / Flagging			20	Shibata S, Sivakumar T, Igarashi I, et al. Epidemiological survey of a cervine Theileria in wild deer, questing ticks, and cattle in Hokkaido, Japan. Ticks Tick Borne Dis. 2018;9(5):1235-1240. doi:10.1016/j.ttbdis.2018.05.006
861	Shibata, 2018	2018	Japan	Hokkaido	Hokkaido	Shikaoi			43.091	143.01	May	2016	June	2017	Haemaphysalis	megaspinosa	Total	Active	Dragging / Flagging			2	Shibata S, Sivakumar T, Igarashi I, et al. Epidemiological survey of a cervine Theileria in wild deer, questing ticks, and cattle in Hokkaido, Japan. Ticks Tick Borne Dis. 2018;9(5):1235-1240. doi:10.1016/j.ttbdis.2018.05.006
862	Shibata, 2018	2018	Japan	Hokkaido	Hokkaido	Shin-Hidaka			42.341	142.36	June	2008	June	2008	Haemaphysalis	megaspinosa	Total	Active	Dragging / Flagging			49	Shibata S, Sivakumar T, Igarashi I, et al. Epidemiological survey of a cervine Theileria in wild deer, questing ticks, and cattle in Hokkaido, Japan. Ticks Tick Borne Dis. 2018;9(5):1235-1240. doi:10.1016/j.ttbdis.2018.05.006
863	Shibata, 2018	2018	Japan	Hokkaido	Hokkaido	Shin-Hidaka			42.341	142.36	June	2008	June	2008	Ixodes	persulcatus	Total	Active	Dragging / Flagging			6	Shibata S, Sivakumar T, Igarashi I, et al. Epidemiological survey of a cervine Theileria in wild deer, questing ticks, and cattle in Hokkaido, Japan. Ticks Tick Borne Dis. 2018;9(5):1235-1240. doi:10.1016/j.ttbdis.2018.05.006
864	Shibata, 2018	2018	Japan	Hokkaido	Hokkaido	Shin-Hidaka			42.341	142.36	June	2008	June	2008	Ixodes	ovatus	Total	Active	Dragging / Flagging			5	Shibata S, Sivakumar T, Igarashi I, et al. Epidemiological survey of a cervine Theileria in wild deer, questing ticks, and cattle in Hokkaido, Japan. Ticks Tick Borne Dis. 2018;9(5):1235-1240. doi:10.1016/j.ttbdis.2018.05.006
865	Shibata, 2018	2018	Japan	Hokkaido	Hokkaido	Shin-Hidaka			42.341	142.36	June	2008	June	2008	Haemaphysalis	japonica	Total	Active	Dragging / Flagging			4	Shibata S, Sivakumar T, Igarashi I, et al. Epidemiological survey of a cervine Theileria in wild deer, questing ticks, and cattle in Hokkaido, Japan. Ticks Tick Borne Dis. 2018;9(5):1235-1240. doi:10.1016/j.ttbdis.2018.05.006
866	Shibata, 2018	2018	Japan	Hokkaido	Hokkaido	Taiki			42.534	143.23	April	2008	April	2008	Ixodes	persulcatus	Total	Active	Dragging / Flagging			161	Shibata S, Sivakumar T, Igarashi I, et al. Epidemiological survey of a cervine Theileria in wild deer, questing ticks, and cattle in Hokkaido, Japan. Ticks Tick Borne Dis. 2018;9(5):1235-1240. doi:10.1016/j.ttbdis.2018.05.006
867	Shibata, 2018	2018	Japan	Hokkaido	Hokkaido	Taiki			42.534	143.23	April	2008	April	2008	Haemaphysalis	japonica	Total	Active	Dragging / Flagging			22	Shibata S, Sivakumar T, Igarashi I, et al. Epidemiological survey of a cervine Theileria in wild deer, questing ticks, and cattle in Hokkaido, Japan. Ticks Tick Borne Dis. 2018;9(5):1235-1240. doi:10.1016/j.ttbdis.2018.05.006
868	Shibata, 2018	2018	Japan	Hokkaido	Hokkaido	Taiki			42.534	143.23	April	2008	April	2008	Ixodes	ovatus	Total	Active	Dragging / Flagging			5	Shibata S, Sivakumar T, Igarashi I, et al. Epidemiological survey of a cervine Theileria in wild deer, questing ticks, and cattle in Hokkaido, Japan. Ticks Tick Borne Dis. 2018;9(5):1235-1240. doi:10.1016/j.ttbdis.2018.05.006
869	Zamoto-Niikura, 2018	2018	Japan	Hokkaido	Hokkaido	Akkeshi			43.051	144.84					Ixodes	persulcatus	Adults	Active	Dragging / Flagging			656	Zamoto-Niikura A, Tsuji M, Qiang W, et al. The Babesia divergens Asia Lineage Is Maintained through Enzootic Cycles between Ixodes persulcatus and Sika Deer in Hokkaido, Japan. Appl Environ Microbiol. 2018;84(7):e02491-17. Published 2018 Mar 19. doi:10.1128/AEM.02491-17
870	Zamoto-Niikura, 2018	2018	Japan	Hokkaido	Hokkaido	Akkeshi			43.051	144.84					Ixodes	ovatus	Adults	Active	Dragging / Flagging			309	Zamoto-Niikura A, Tsuji M, Qiang W, et al. The Babesia divergens Asia Lineage Is Maintained through Enzootic Cycles between Ixodes persulcatus and Sika Deer in Hokkaido, Japan. Appl Environ Microbiol. 2018;84(7):e02491-17. Published 2018 Mar 19. doi:10.1128/AEM.02491-17
871	Zamoto-Niikura, 2018	2018	Japan	Hokkaido	Hokkaido	Esashi			44.938	142.58					Ixodes	persulcatus	Adults	Active	Dragging / Flagging			32	Zamoto-Niikura A, Tsuji M, Qiang W, et al. The Babesia divergens Asia Lineage Is Maintained through Enzootic Cycles between Ixodes persulcatus and Sika Deer in Hokkaido, Japan. Appl Environ Microbiol. 2018;84(7):e02491-17. Published 2018 Mar 19. doi:10.1128/AEM.02491-17
872	Zamoto-Niikura, 2018	2018	Japan	Hokkaido	Hokkaido	Kamishihoro			43.215	143.27					Ixodes	persulcatus	Adults	Active	Dragging / Flagging			350	Zamoto-Niikura A, Tsuji M, Qiang W, et al. The Babesia divergens Asia Lineage Is Maintained through Enzootic Cycles between Ixodes persulcatus and Sika Deer in Hokkaido, Japan. Appl Environ Microbiol. 2018;84(7):e02491-17. Published 2018 Mar 19. doi:10.1128/AEM.02491-17
873	Zamoto-Niikura, 2018	2018	Japan	Hokkaido	Hokkaido	Kamishihoro			43.215	143.27					Ixodes	ovatus	Adults	Active	Dragging / Flagging			78	Zamoto-Niikura A, Tsuji M, Qiang W, et al. The Babesia divergens Asia Lineage Is Maintained through Enzootic Cycles between Ixodes persulcatus and Sika Deer in Hokkaido, Japan. Appl Environ Microbiol. 2018;84(7):e02491-17. Published 2018 Mar 19. doi:10.1128/AEM.02491-17
874	Zamoto-Niikura, 2018	2018	Japan	Hokkaido	Hokkaido	Kiyosato			43.189	143.56					Ixodes	persulcatus	Adults	Active	Dragging / Flagging			96	Zamoto-Niikura A, Tsuji M, Qiang W, et al. The Babesia divergens Asia Lineage Is Maintained through Enzootic Cycles between Ixodes persulcatus and Sika Deer in Hokkaido, Japan. Appl Environ Microbiol. 2018;84(7):e02491-17. Published 2018 Mar 19. doi:10.1128/AEM.02491-17
875	Zamoto-Niikura, 2018	2018	Japan	Hokkaido	Hokkaido	Kiyosato			43.189	143.56					Ixodes	ovatus	Adults	Active	Dragging / Flagging			24	Zamoto-Niikura A, Tsuji M, Qiang W, et al. The Babesia divergens Asia Lineage Is Maintained through Enzootic Cycles between Ixodes persulcatus and Sika Deer in Hokkaido, Japan. Appl Environ Microbiol. 2018;84(7):e02491-17. Published 2018 Mar 19. doi:10.1128/AEM.02491-17
876	Zamoto-Niikura, 2018	2018	Japan	Hokkaido	Hokkaido	Kushiro			42.984	144.38					Ixodes	persulcatus	Adults	Active	Dragging / Flagging			137	Zamoto-Niikura A, Tsuji M, Qiang W, et al. The Babesia divergens Asia Lineage Is Maintained through Enzootic Cycles between Ixodes persulcatus and Sika Deer in Hokkaido, Japan. Appl Environ Microbiol. 2018;84(7):e02491-17. Published 2018 Mar 19. doi:10.1128/AEM.02491-17
877	Zamoto-Niikura, 2018	2018	Japan	Hokkaido	Hokkaido	Kushiro			42.984	144.38					Ixodes	ovatus	Adults	Active	Dragging / Flagging			38	Zamoto-Niikura A, Tsuji M, Qiang W, et al. The Babesia divergens Asia Lineage Is Maintained through Enzootic Cycles between Ixodes persulcatus and Sika Deer in Hokkaido, Japan. Appl Environ Microbiol. 2018;84(7):e02491-17. Published 2018 Mar 19. doi:10.1128/AEM.02491-17
878	Zamoto-Niikura, 2018	2018	Japan	Hokkaido	Hokkaido	Obihiro			42.924	143.19					Ixodes	persulcatus	Adults	Active	Dragging / Flagging			282	Zamoto-Niikura A, Tsuji M, Qiang W, et al. The Babesia divergens Asia Lineage Is Maintained through Enzootic Cycles between Ixodes persulcatus and Sika Deer in Hokkaido, Japan. Appl Environ Microbiol. 2018;84(7):e02491-17. Published 2018 Mar 19. doi:10.1128/AEM.02491-17
879	Zamoto-Niikura, 2018	2018	Japan	Hokkaido	Hokkaido	Obihiro			42.924	143.19					Ixodes	ovatus	Adults	Active	Dragging / Flagging			146	Zamoto-Niikura A, Tsuji M, Qiang W, et al. The Babesia divergens Asia Lineage Is Maintained through Enzootic Cycles between Ixodes persulcatus and Sika Deer in Hokkaido, Japan. Appl Environ Microbiol. 2018;84(7):e02491-17. Published 2018 Mar 19. doi:10.1128/AEM.02491-17
880	Zamoto-Niikura, 2018	2018	Japan	Hokkaido	Hokkaido	Wakkanai			45.415	141.67					Ixodes	persulcatus	Adults	Active	Dragging / Flagging			29	Zamoto-Niikura A, Tsuji M, Qiang W, et al. The Babesia divergens Asia Lineage Is Maintained through Enzootic Cycles between Ixodes persulcatus and Sika Deer in Hokkaido, Japan. Appl Environ Microbiol. 2018;84(7):e02491-17. Published 2018 Mar 19. doi:10.1128/AEM.02491-17
881	Jamsransuren, 2019	2019	Japan	Hokkaido	Hokkaido	Tokachi			42.788	143.78		2018		2018	Ixodes	ovatus	Adults	Active	Dragging / Flagging			420	Jamsransuren J, Yoshii K, Kariwa H, Asakawa M, Okuda K, Fujii K, et al. Epidemiological survey of tick-borne encephalitis virus infection in wild animals on Hokkaido and Honshu islands, Japan. Jpn J Vet Res. 67(2):163-172. doi:10.14943/jjvr.67.2.163
882	Jamsransuren, 2019	2019	Japan	Hokkaido	Hokkaido	Tokachi			42.788	143.78		2018		2018	Ixodes	persulcatus	Adults	Active	Dragging / Flagging			87	Jamsransuren J, Yoshii K, Kariwa H, Asakawa M, Okuda K, Fujii K, et al. Epidemiological survey of tick-borne encephalitis virus infection in wild animals on Hokkaido and Honshu islands, Japan. Jpn J Vet Res. 67(2):163-172. doi:10.14943/jjvr.67.2.163
883	Doi, 2020	2020	Japan	Honshu	Tokyo	Niijima Island			34.22	139.16	June	2018	November	2018	Haemaphysalis	megaspinosa	Adults	Active	Dragging / Flagging			8	Doi K, Nishida K, Kato T, Hayama SI. Effects of introduced sika deer (Cervus nippon) and population control activity on the distribution of Haemaphysalis ticks in an island environment. Int J Parasitol Parasites Wildl. 2020;11:302-307. Published 2020 Mar 5. doi:10.1016/j.ijppaw.2020.03.001
884	Doi, 2020	2020	Japan	Honshu	Tokyo	Niijima Island			34.22	139.16	June	2018	December	2018	Haemaphysalis	megaspinosa	Nymphs	Active	Dragging / Flagging			218	Doi K, Nishida K, Kato T, Hayama SI. Effects of introduced sika deer (Cervus nippon) and population control activity on the distribution of Haemaphysalis ticks in an island environment. Int J Parasitol Parasites Wildl. 2020;11:302-307. Published 2020 Mar 5. doi:10.1016/j.ijppaw.2020.03.001
885	Doi, 2020	2020	Japan	Honshu	Tokyo	Niijima Island			34.22	139.16	March	2018	June	2018	Haemaphysalis	flava	Adults	Active	Dragging / Flagging			18	Doi K, Nishida K, Kato T, Hayama SI. Effects of introduced sika deer (Cervus nippon) and population control activity on the distribution of Haemaphysalis ticks in an island environment. Int J Parasitol Parasites Wildl. 2020;11:302-307. Published 2020 Mar 5. doi:10.1016/j.ijppaw.2020.03.001
886	Doi, 2020	2020	Japan	Honshu	Tokyo	Niijima Island			34.22	139.16	April	2018	August	2018	Haemaphysalis	flava	Nymphs	Active	Dragging / Flagging			212	Doi K, Nishida K, Kato T, Hayama SI. Effects of introduced sika deer (Cervus nippon) and population control activity on the distribution of Haemaphysalis ticks in an island environment. Int J Parasitol Parasites Wildl. 2020;11:302-307. Published 2020 Mar 5. doi:10.1016/j.ijppaw.2020.03.001
887	Doi, 2020	2020	Japan	Honshu	Tokyo	Niijima Island			34.22	139.16	February	2019	February	2019	Haemaphysalis	megaspinosa	Adults	Active	Dragging / Flagging			61	Doi K, Nishida K, Kato T, Hayama SI. Effects of introduced sika deer (Cervus nippon) and population control activity on the distribution of Haemaphysalis ticks in an island environment. Int J Parasitol Parasites Wildl. 2020;11:302-307. Published 2020 Mar 5. doi:10.1016/j.ijppaw.2020.03.001
888	Doi, 2020	2020	Japan	Honshu	Tokyo	Niijima Island			34.22	139.16	February	2019	February	2019	Haemaphysalis	megaspinosa	Nymphs	Active	Dragging / Flagging			865	Doi K, Nishida K, Kato T, Hayama SI. Effects of introduced sika deer (Cervus nippon) and population control activity on the distribution of Haemaphysalis ticks in an island environment. Int J Parasitol Parasites Wildl. 2020;11:302-307. Published 2020 Mar 5. doi:10.1016/j.ijppaw.2020.03.001
889	Doi, 2020	2020	Japan	Honshu	Tokyo	Niijima Island			34.22	139.16	February	2019	February	2019	Haemaphysalis	flava	Adults	Active	Dragging / Flagging			34	Doi K, Nishida K, Kato T, Hayama SI. Effects of introduced sika deer (Cervus nippon) and population control activity on the distribution of Haemaphysalis ticks in an island environment. Int J Parasitol Parasites Wildl. 2020;11:302-307. Published 2020 Mar 5. doi:10.1016/j.ijppaw.2020.03.001
890	Doi, 2020	2020	Japan	Honshu	Tokyo	Niijima Island			34.22	139.16	February	2019	February	2019	Haemaphysalis	flava	Nymphs	Active	Dragging / Flagging			146	Doi K, Nishida K, Kato T, Hayama SI. Effects of introduced sika deer (Cervus nippon) and population control activity on the distribution of Haemaphysalis ticks in an island environment. Int J Parasitol Parasites Wildl. 2020;11:302-307. Published 2020 Mar 5. doi:10.1016/j.ijppaw.2020.03.001
891	Takahashi, 2020	2020	Japan		Hokkaido	Maoi Hills			43.009	141.74		2017		2017	Ixodes	ovatus	Adults	Active	Dragging / Flagging			824	Takahashi Y, Kobayashi S, Ishizuka M, Hirano M, Muto M, Nishiyama S, Kariwa H, Yoshii K. Characterization of tick-borne encephalitis virus isolated from a tick in central Hokkaido in 2017. J Gen Virol. 2020 May;101(5):497-509. doi: 10.1099/jgv.0.001400. Epub 2020 Mar 5. PMID: 32134377.
892	Takahashi, 2020	2020	Japan		Hokkaido	Maoi Hills			43.009	141.74		2017		2017	Ixodes	persulcatus	Adults	Active	Dragging / Flagging			5	Takahashi Y, Kobayashi S, Ishizuka M, Hirano M, Muto M, Nishiyama S, Kariwa H, Yoshii K. Characterization of tick-borne encephalitis virus isolated from a tick in central Hokkaido in 2017. J Gen Virol. 2020 May;101(5):497-509. doi: 10.1099/jgv.0.001400. Epub 2020 Mar 5. PMID: 32134377.
893	Takahashi, 2020	2020	Japan		Hokkaido	Maoi Hills			43.009	141.74		2017		2017	Haemaphysalis	flava	Adults	Active	Dragging / Flagging			3	Takahashi Y, Kobayashi S, Ishizuka M, Hirano M, Muto M, Nishiyama S, Kariwa H, Yoshii K. Characterization of tick-borne encephalitis virus isolated from a tick in central Hokkaido in 2017. J Gen Virol. 2020 May;101(5):497-509. doi: 10.1099/jgv.0.001400. Epub 2020 Mar 5. PMID: 32134377.
894	Takahashi, 2020	2020	Japan		Hokkaido	Maoi Hills			43.009	141.74		2017		2017	Haemaphysalis	flava	Nymphs	Active	Dragging / Flagging			6	Takahashi Y, Kobayashi S, Ishizuka M, Hirano M, Muto M, Nishiyama S, Kariwa H, Yoshii K. Characterization of tick-borne encephalitis virus isolated from a tick in central Hokkaido in 2017. J Gen Virol. 2020 May;101(5):497-509. doi: 10.1099/jgv.0.001400. Epub 2020 Mar 5. PMID: 32134377.
895	Takahashi, 2020	2020	Japan		Hokkaido	Nopporo Forest			43.045	141.52		2017		2017	Ixodes	ovatus	Adults	Active	Dragging / Flagging			241	Takahashi Y, Kobayashi S, Ishizuka M, Hirano M, Muto M, Nishiyama S, Kariwa H, Yoshii K. Characterization of tick-borne encephalitis virus isolated from a tick in central Hokkaido in 2017. J Gen Virol. 2020 May;101(5):497-509. doi: 10.1099/jgv.0.001400. Epub 2020 Mar 5. PMID: 32134377.
896	Takahashi, 2020	2020	Japan		Hokkaido	Nopporo Forest			43.045	141.52		2017		2017	Ixodes	persulcatus	Adults	Active	Dragging / Flagging			8	Takahashi Y, Kobayashi S, Ishizuka M, Hirano M, Muto M, Nishiyama S, Kariwa H, Yoshii K. Characterization of tick-borne encephalitis virus isolated from a tick in central Hokkaido in 2017. J Gen Virol. 2020 May;101(5):497-509. doi: 10.1099/jgv.0.001400. Epub 2020 Mar 5. PMID: 32134377.
897	Takahashi, 2020	2020	Japan		Hokkaido	Nopporo Forest			43.045	141.52		2017		2017	Haemaphysalis	flava	Adults	Active	Dragging / Flagging			3	Takahashi Y, Kobayashi S, Ishizuka M, Hirano M, Muto M, Nishiyama S, Kariwa H, Yoshii K. Characterization of tick-borne encephalitis virus isolated from a tick in central Hokkaido in 2017. J Gen Virol. 2020 May;101(5):497-509. doi: 10.1099/jgv.0.001400. Epub 2020 Mar 5. PMID: 32134377.
898	Takahashi, 2020	2020	Japan		Hokkaido	Nopporo Forest			43.045	141.52		2017		2017	Haemaphysalis	flava	Nymphs	Active	Dragging / Flagging			4	Takahashi Y, Kobayashi S, Ishizuka M, Hirano M, Muto M, Nishiyama S, Kariwa H, Yoshii K. Characterization of tick-borne encephalitis virus isolated from a tick in central Hokkaido in 2017. J Gen Virol. 2020 May;101(5):497-509. doi: 10.1099/jgv.0.001400. Epub 2020 Mar 5. PMID: 32134377.
899	Takahashi, 2020	2020	Japan		Hokkaido	Sapporo City			43.018	141.26		2017		2017	Ixodes	ovatus	Adults	Active	Dragging / Flagging			765	Takahashi Y, Kobayashi S, Ishizuka M, Hirano M, Muto M, Nishiyama S, Kariwa H, Yoshii K. Characterization of tick-borne encephalitis virus isolated from a tick in central Hokkaido in 2017. J Gen Virol. 2020 May;101(5):497-509. doi: 10.1099/jgv.0.001400. Epub 2020 Mar 5. PMID: 32134377.
900	Takahashi, 2020	2020	Japan		Hokkaido	Sapporo City			43.018	141.26		2017		2017	Ixodes	ovatus	Nymphs	Active	Dragging / Flagging			9	Takahashi Y, Kobayashi S, Ishizuka M, Hirano M, Muto M, Nishiyama S, Kariwa H, Yoshii K. Characterization of tick-borne encephalitis virus isolated from a tick in central Hokkaido in 2017. J Gen Virol. 2020 May;101(5):497-509. doi: 10.1099/jgv.0.001400. Epub 2020 Mar 5. PMID: 32134377.
901	Takahashi, 2020	2020	Japan		Hokkaido	Sapporo City			43.018	141.26		2017		2017	Ixodes	persulcatus	Adults	Active	Dragging / Flagging			36	Takahashi Y, Kobayashi S, Ishizuka M, Hirano M, Muto M, Nishiyama S, Kariwa H, Yoshii K. Characterization of tick-borne encephalitis virus isolated from a tick in central Hokkaido in 2017. J Gen Virol. 2020 May;101(5):497-509. doi: 10.1099/jgv.0.001400. Epub 2020 Mar 5. PMID: 32134377.
902	Takahashi, 2020	2020	Japan		Hokkaido	Sapporo City			43.018	141.26		2017		2017	Haemaphysalis	flava	Adults	Active	Dragging / Flagging			7	Takahashi Y, Kobayashi S, Ishizuka M, Hirano M, Muto M, Nishiyama S, Kariwa H, Yoshii K. Characterization of tick-borne encephalitis virus isolated from a tick in central Hokkaido in 2017. J Gen Virol. 2020 May;101(5):497-509. doi: 10.1099/jgv.0.001400. Epub 2020 Mar 5. PMID: 32134377.
903	Takahashi, 2020	2020	Japan		Hokkaido	Sapporo City			43.018	141.26		2017		2017	Haemaphysalis	flava	Nymphs	Active	Dragging / Flagging			12	Takahashi Y, Kobayashi S, Ishizuka M, Hirano M, Muto M, Nishiyama S, Kariwa H, Yoshii K. Characterization of tick-borne encephalitis virus isolated from a tick in central Hokkaido in 2017. J Gen Virol. 2020 May;101(5):497-509. doi: 10.1099/jgv.0.001400. Epub 2020 Mar 5. PMID: 32134377.
904	Yamauchi, 2020a	2020	Japan	Honshu	Ishikawa	Kaga		Kamo, Tsubata Town	36.302	136.31	May	2013	October	2013	Haemaphysalis	flava	Nymphs	Active	Dragging / Flagging			56	Yamauchi T, Watanabe M, Sawabe K. Survey of tick fauna in Ishikawa Prefecture, Japan (2013?2014). JSMEZ. 2020;71(2):101-104. doi: 10.7601/mez.71.101
905	Yamauchi, 2020a	2020	Japan	Honshu	Ishikawa	Kaga		Kamo, Tsubata Town	36.302	136.31	May	2013	October	2013	Haemaphysalis	flava	Adults	Active	Dragging / Flagging			27	Yamauchi T, Watanabe M, Sawabe K. Survey of tick fauna in Ishikawa Prefecture, Japan (2013?2014). JSMEZ. 2020;71(2):101-104. doi: 10.7601/mez.71.101
906	Yamauchi, 2020a	2020	Japan	Honshu	Ishikawa	Kaga		Kamo, Tsubata Town	36.302	136.31	March	2014	April	2014	Haemaphysalis	flava	Nymphs	Active	Dragging / Flagging			46	Yamauchi T, Watanabe M, Sawabe K. Survey of tick fauna in Ishikawa Prefecture, Japan (2013?2014). JSMEZ. 2020;71(2):101-104. doi: 10.7601/mez.71.101
907	Yamauchi, 2020a	2020	Japan	Honshu	Ishikawa	Kaga		Kamo, Tsubata Town	36.302	136.31	March	2014	March	2014	Haemaphysalis	flava	Adults	Active	Dragging / Flagging			28	Yamauchi T, Watanabe M, Sawabe K. Survey of tick fauna in Ishikawa Prefecture, Japan (2013?2014). JSMEZ. 2020;71(2):101-104. doi: 10.7601/mez.71.101
908	Yamauchi, 2020a	2020	Japan	Honshu	Ishikawa	Kaga		Kamo, Tsubata Town	36.302	136.31	April	2014	April	2014	Haemaphysalis	flava	Nymphs	Active	Dragging / Flagging			42	Yamauchi T, Watanabe M, Sawabe K. Survey of tick fauna in Ishikawa Prefecture, Japan (2013?2014). JSMEZ. 2020;71(2):101-104. doi: 10.7601/mez.71.101
909	Yamauchi, 2020a	2020	Japan	Honshu	Ishikawa	Kaga		Kamo, Tsubata Town	36.302	136.31	July	2013	October	2013	Ixodes	ovatus	Adults	Active	Dragging / Flagging			0	Yamauchi T, Watanabe M, Sawabe K. Survey of tick fauna in Ishikawa Prefecture, Japan (2013?2014). JSMEZ. 2020;71(2):101-104. doi: 10.7601/mez.71.101
910	Yamauchi, 2020a	2020	Japan	Honshu	Ishikawa	Kaga		Kamo, Tsubata Town	36.302	136.31	April	2014	April	2014	Ixodes	ovatus	Adults	Active	Dragging / Flagging			0	Yamauchi T, Watanabe M, Sawabe K. Survey of tick fauna in Ishikawa Prefecture, Japan (2013?2014). JSMEZ. 2020;71(2):101-104. doi: 10.7601/mez.71.101
911	Yamauchi, 2020a	2020	Japan	Honshu	Ishikawa	Kaga		Nose, Tsubata Town	36.302	136.31	April	2014	April	2014	Haemaphysalis	flava	Adults	Active	Dragging / Flagging			7	Yamauchi T, Watanabe M, Sawabe K. Survey of tick fauna in Ishikawa Prefecture, Japan (2013?2014). JSMEZ. 2020;71(2):101-104. doi: 10.7601/mez.71.101
912	Yamauchi, 2020a	2020	Japan	Honshu	Ishikawa	Kaga		Kakuma-machi, Kanazawa City	36.302	136.31	April	2014	April	2014	Haemaphysalis	flava	Nymphs	Active	Dragging / Flagging			8	Yamauchi T, Watanabe M, Sawabe K. Survey of tick fauna in Ishikawa Prefecture, Japan (2013?2014). JSMEZ. 2020;71(2):101-104. doi: 10.7601/mez.71.101
913	Yamauchi, 2020a	2020	Japan	Honshu	Ishikawa	Kaga		Kakuma-machi, Kanazawa City	36.302	136.31	April	2014	April	2014	Haemaphysalis	flava	Adults	Active	Dragging / Flagging			1	Yamauchi T, Watanabe M, Sawabe K. Survey of tick fauna in Ishikawa Prefecture, Japan (2013?2014). JSMEZ. 2020;71(2):101-104. doi: 10.7601/mez.71.101
914	Yamauchi, 2020a	2020	Japan	Honshu	Ishikawa	Kaga		Kakuma-machi, Kanazawa City	36.302	136.31	April	2014	April	2014	Ixodes	ovatus	Adults	Active	Dragging / Flagging			0	Yamauchi T, Watanabe M, Sawabe K. Survey of tick fauna in Ishikawa Prefecture, Japan (2013?2014). JSMEZ. 2020;71(2):101-104. doi: 10.7601/mez.71.101
915	Yamauchi, 2020a	2020	Japan	Honshu	Ishikawa	Kaga		Kamo, Tsubata Town	36.302	136.31	May	2013	June	2013	Ixodes	ovatus	Adults	Active	Dragging / Flagging			6	Yamauchi T, Watanabe M, Sawabe K. Survey of tick fauna in Ishikawa Prefecture, Japan (2013?2014). JSMEZ. 2020;71(2):101-104. doi: 10.7601/mez.71.101
916	Yamauchi, 2020a	2020	Japan	Honshu	Ishikawa	Kaga		Kamo, Tsubata Town	36.302	136.31	March	2014	March	2014	Ixodes	ovatus	Adults	Active	Dragging / Flagging			2	Yamauchi T, Watanabe M, Sawabe K. Survey of tick fauna in Ishikawa Prefecture, Japan (2013?2014). JSMEZ. 2020;71(2):101-104. doi: 10.7601/mez.71.101
917	Yamauchi, 2020a	2020	Japan	Honshu	Ishikawa	Kaga		Nose, Tsubata Town	36.302	136.31	April	2014	April	2014	Ixodes	ovatus	Adults	Active	Dragging / Flagging			1	Yamauchi T, Watanabe M, Sawabe K. Survey of tick fauna in Ishikawa Prefecture, Japan (2013?2014). JSMEZ. 2020;71(2):101-104. doi: 10.7601/mez.71.101
918	Yamauchi, 2020a	2020	Japan	Honshu	Ishikawa	Noto		Minazuki Beach	37.31	137.14	April	2013	April	2013	Haemaphysalis	flava	Nymphs	Active	Dragging / Flagging			7	Yamauchi T, Watanabe M, Sawabe K. Survey of tick fauna in Ishikawa Prefecture, Japan (2013?2014). JSMEZ. 2020;71(2):101-104. doi: 10.7601/mez.71.101
919	Yamauchi, 2020a	2020	Japan	Honshu	Ishikawa	Noto		Minazuki Beach	37.31	137.14	November	2013	November	2013	Haemaphysalis	flava	Adults	Active	Dragging / Flagging			1	Yamauchi T, Watanabe M, Sawabe K. Survey of tick fauna in Ishikawa Prefecture, Japan (2013?2014). JSMEZ. 2020;71(2):101-104. doi: 10.7601/mez.71.101
920	Yamauchi, 2020a	2020	Japan	Honshu	Ishikawa	Noto		Minazuki Beach	37.31	137.14	April	2014	April	2014	Haemaphysalis	flava	Nymphs	Active	Dragging / Flagging			3	Yamauchi T, Watanabe M, Sawabe K. Survey of tick fauna in Ishikawa Prefecture, Japan (2013?2014). JSMEZ. 2020;71(2):101-104. doi: 10.7601/mez.71.101
921	Yamauchi, 2020a	2020	Japan	Honshu	Ishikawa	Noto		Minazuki Beach	37.31	137.14	April	2013	April	2013	Ixodes	ovatus	Adults	Active	Dragging / Flagging			0	Yamauchi T, Watanabe M, Sawabe K. Survey of tick fauna in Ishikawa Prefecture, Japan (2013?2014). JSMEZ. 2020;71(2):101-104. doi: 10.7601/mez.71.101
922	Yamauchi, 2020a	2020	Japan	Honshu	Ishikawa	Noto		Minazuki Beach	37.31	137.14	April	2014	April	2014	Ixodes	ovatus	Adults	Active	Dragging / Flagging			0	Yamauchi T, Watanabe M, Sawabe K. Survey of tick fauna in Ishikawa Prefecture, Japan (2013?2014). JSMEZ. 2020;71(2):101-104. doi: 10.7601/mez.71.101
923	Yamauchi, 2020a	2020	Japan	Honshu	Ishikawa	Noto		Mt. Sanja	37.31	137.14	June	2013	November	2013	Haemaphysalis	flava	Nymphs	Active	Dragging / Flagging			31	Yamauchi T, Watanabe M, Sawabe K. Survey of tick fauna in Ishikawa Prefecture, Japan (2013?2014). JSMEZ. 2020;71(2):101-104. doi: 10.7601/mez.71.101
924	Yamauchi, 2020a	2020	Japan	Honshu	Ishikawa	Noto		Mt. Sanja	37.31	137.14	July	2013	November	2013	Haemaphysalis	flava	Adults	Active	Dragging / Flagging			12	Yamauchi T, Watanabe M, Sawabe K. Survey of tick fauna in Ishikawa Prefecture, Japan (2013?2014). JSMEZ. 2020;71(2):101-104. doi: 10.7601/mez.71.101
925	Yamauchi, 2020a	2020	Japan	Honshu	Ishikawa	Noto		Mt. Sanja	37.31	137.14	April	2014	April	2014	Haemaphysalis	flava	Nymphs	Active	Dragging / Flagging			12	Yamauchi T, Watanabe M, Sawabe K. Survey of tick fauna in Ishikawa Prefecture, Japan (2013?2014). JSMEZ. 2020;71(2):101-104. doi: 10.7601/mez.71.101
926	Yamauchi, 2020a	2020	Japan	Honshu	Ishikawa	Noto		Mt. Sanja	37.31	137.14	April	2014	April	2014	Haemaphysalis	flava	Adults	Active	Dragging / Flagging			4	Yamauchi T, Watanabe M, Sawabe K. Survey of tick fauna in Ishikawa Prefecture, Japan (2013?2014). JSMEZ. 2020;71(2):101-104. doi: 10.7601/mez.71.101
927	Yamauchi, 2020a	2020	Japan	Honshu	Ishikawa	Noto		Mt. Sanja	37.31	137.14	September	2013	September	2013	Ixodes	ovatus	Adults	Active	Dragging / Flagging			0	Yamauchi T, Watanabe M, Sawabe K. Survey of tick fauna in Ishikawa Prefecture, Japan (2013?2014). JSMEZ. 2020;71(2):101-104. doi: 10.7601/mez.71.101
928	Yamauchi, 2020a	2020	Japan	Honshu	Ishikawa	Noto		Mii-machi	37.31	137.14	November	2013	November	2013	Haemaphysalis	flava	Nymphs	Active	Dragging / Flagging			2	Yamauchi T, Watanabe M, Sawabe K. Survey of tick fauna in Ishikawa Prefecture, Japan (2013?2014). JSMEZ. 2020;71(2):101-104. doi: 10.7601/mez.71.101
929	Yamauchi, 2020a	2020	Japan	Honshu	Ishikawa	Noto		Mii-machi	37.31	137.14	November	2013	November	2013	Haemaphysalis	flava	Adults	Active	Dragging / Flagging			4	Yamauchi T, Watanabe M, Sawabe K. Survey of tick fauna in Ishikawa Prefecture, Japan (2013?2014). JSMEZ. 2020;71(2):101-104. doi: 10.7601/mez.71.101
930	Yamauchi, 2020a	2020	Japan	Honshu	Ishikawa	Noto		Mii-machi	37.31	137.14	April	2014	April	2014	Haemaphysalis	flava	Nymphs	Active	Dragging / Flagging			13	Yamauchi T, Watanabe M, Sawabe K. Survey of tick fauna in Ishikawa Prefecture, Japan (2013?2014). JSMEZ. 2020;71(2):101-104. doi: 10.7601/mez.71.101
931	Yamauchi, 2020a	2020	Japan	Honshu	Ishikawa	Noto		Mii-machi	37.31	137.14	April	2014	April	2014	Haemaphysalis	flava	Adults	Active	Dragging / Flagging			6	Yamauchi T, Watanabe M, Sawabe K. Survey of tick fauna in Ishikawa Prefecture, Japan (2013?2014). JSMEZ. 2020;71(2):101-104. doi: 10.7601/mez.71.101
932	Yamauchi, 2020a	2020	Japan	Honshu	Ishikawa	Noto		Mii-machi	37.31	137.14	November	2013	November	2013	Ixodes	ovatus	Adults	Active	Dragging / Flagging			0	Yamauchi T, Watanabe M, Sawabe K. Survey of tick fauna in Ishikawa Prefecture, Japan (2013?2014). JSMEZ. 2020;71(2):101-104. doi: 10.7601/mez.71.101
933	Yamauchi, 2020a	2020	Japan	Honshu	Ishikawa	Noto		Yata-machi	37.31	137.14	April	2014	April	2014	Haemaphysalis	flava	Nymphs	Active	Dragging / Flagging			10	Yamauchi T, Watanabe M, Sawabe K. Survey of tick fauna in Ishikawa Prefecture, Japan (2013?2014). JSMEZ. 2020;71(2):101-104. doi: 10.7601/mez.71.101
934	Yamauchi, 2020a	2020	Japan	Honshu	Ishikawa	Noto		Yata-machi	37.31	137.14	April	2014	April	2014	Haemaphysalis	flava	Adults	Active	Dragging / Flagging			2	Yamauchi T, Watanabe M, Sawabe K. Survey of tick fauna in Ishikawa Prefecture, Japan (2013?2014). JSMEZ. 2020;71(2):101-104. doi: 10.7601/mez.71.101
935	Yamauchi, 2020a	2020	Japan	Honshu	Ishikawa	Noto		Mt. Sanja	37.31	137.14	June	2013	August	2013	Ixodes	ovatus	Adults	Active	Dragging / Flagging			5	Yamauchi T, Watanabe M, Sawabe K. Survey of tick fauna in Ishikawa Prefecture, Japan (2013?2014). JSMEZ. 2020;71(2):101-104. doi: 10.7601/mez.71.101
936	Yamauchi, 2020a	2020	Japan	Honshu	Ishikawa	Noto		Mt. Sanja	37.31	137.14	April	2014	April	2014	Ixodes	ovatus	Adults	Active	Dragging / Flagging			4	Yamauchi T, Watanabe M, Sawabe K. Survey of tick fauna in Ishikawa Prefecture, Japan (2013?2014). JSMEZ. 2020;71(2):101-104. doi: 10.7601/mez.71.101
937	Yamauchi, 2020a	2020	Japan	Honshu	Ishikawa	Noto		Mii-machi	37.31	137.14	April	2014	April	2014	Ixodes	ovatus	Adults	Active	Dragging / Flagging			2	Yamauchi T, Watanabe M, Sawabe K. Survey of tick fauna in Ishikawa Prefecture, Japan (2013?2014). JSMEZ. 2020;71(2):101-104. doi: 10.7601/mez.71.101
938	Yamauchi, 2020a	2020	Japan	Honshu	Ishikawa	Noto		Yata-machi	37.31	137.14	April	2014	April	2014	Ixodes	ovatus	Adults	Active	Dragging / Flagging			2	Yamauchi T, Watanabe M, Sawabe K. Survey of tick fauna in Ishikawa Prefecture, Japan (2013?2014). JSMEZ. 2020;71(2):101-104. doi: 10.7601/mez.71.101
939	Yamauchi, 2020b	2020	Japan	Honshu	Shiga	Kohoku		Yogo-ch	34.83	135.67	April	2014	April	2014	Amblyomma	testudinarium	Nymphs	Active	Dragging / Flagging			1	Yamauchi T, Watanabe M, Sawabe K. Survey of tick fauna in Shiga Prefecture, Japan in 2014. J Acarol Soc Jpn. 2020;29(1):9-12. doi: 10.2300/acari.29.9
940	Yamauchi, 2020b	2020	Japan	Honshu	Shiga	Kohoku		Yogo-ch	34.83	135.67	April	2014	April	2014	Haemaphysalis	flava	Nymphs	Active	Dragging / Flagging			7	Yamauchi T, Watanabe M, Sawabe K. Survey of tick fauna in Shiga Prefecture, Japan in 2014. J Acarol Soc Jpn. 2020;29(1):9-12. doi: 10.2300/acari.29.9
941	Yamauchi, 2020b	2020	Japan	Honshu	Shiga	Kohoku		Yogo-ch	34.83	135.67	April	2014	April	2014	Ixodes	ovatus	Adults	Active	Dragging / Flagging			0	Yamauchi T, Watanabe M, Sawabe K. Survey of tick fauna in Shiga Prefecture, Japan in 2014. J Acarol Soc Jpn. 2020;29(1):9-12. doi: 10.2300/acari.29.9
942	Yamauchi, 2020b	2020	Japan	Honshu	Shiga	Konan		Kitakomatsu, Otsu City	35.004	136.08	April	2014	April	2014	Amblyomma	testudinarium	Adults	Active	Dragging / Flagging			1	Yamauchi T, Watanabe M, Sawabe K. Survey of tick fauna in Shiga Prefecture, Japan in 2014. J Acarol Soc Jpn. 2020;29(1):9-12. doi: 10.2300/acari.29.9
943	Yamauchi, 2020b	2020	Japan	Honshu	Shiga	Konan		Kitakomatsu, Otsu City	35.004	136.08	April	2014	April	2014	Ixodes	ovatus	Adults	Active	Dragging / Flagging			0	Yamauchi T, Watanabe M, Sawabe K. Survey of tick fauna in Shiga Prefecture, Japan in 2014. J Acarol Soc Jpn. 2020;29(1):9-12. doi: 10.2300/acari.29.9
944	Yamauchi, 2020b	2020	Japan	Honshu	Shiga	Konan		Ikadachishimory ge-ch , Otsu City	35.004	136.08	April	2014	April	2014	Amblyomma	testudinarium	Nymphs	Active	Dragging / Flagging			2	Yamauchi T, Watanabe M, Sawabe K. Survey of tick fauna in Shiga Prefecture, Japan in 2014. J Acarol Soc Jpn. 2020;29(1):9-12. doi: 10.2300/acari.29.9
945	Yamauchi, 2020b	2020	Japan	Honshu	Shiga	Konan		Ikadachishimory ge-ch , Otsu City	35.004	136.08	April	2014	April	2014	Ixodes	ovatus	Adults	Active	Dragging / Flagging			0	Yamauchi T, Watanabe M, Sawabe K. Survey of tick fauna in Shiga Prefecture, Japan in 2014. J Acarol Soc Jpn. 2020;29(1):9-12. doi: 10.2300/acari.29.9
946	Yamauchi, 2020b	2020	Japan	Honshu	Shiga	Konan		Kitakomatsu, Otsu City	35.004	136.08	April	2014	April	2014	Haemaphysalis	flava	Adults	Active	Dragging / Flagging			2	Yamauchi T, Watanabe M, Sawabe K. Survey of tick fauna in Shiga Prefecture, Japan in 2014. J Acarol Soc Jpn. 2020;29(1):9-12. doi: 10.2300/acari.29.9
947	Yamauchi, 2020b	2020	Japan	Honshu	Shiga	Konan		Kitakomatsu, Otsu City	35.004	136.08	April	2014	April	2014	Haemaphysalis	kitaokai	Adults	Active	Dragging / Flagging			1	Yamauchi T, Watanabe M, Sawabe K. Survey of tick fauna in Shiga Prefecture, Japan in 2014. J Acarol Soc Jpn. 2020;29(1):9-12. doi: 10.2300/acari.29.9
948	Yamauchi, 2020b	2020	Japan	Honshu	Shiga	Konan		Kitakomatsu, Otsu City	35.004	136.08	April	2014	April	2014	Haemaphysalis	megaspinosa	Nymphs	Active	Dragging / Flagging			8	Yamauchi T, Watanabe M, Sawabe K. Survey of tick fauna in Shiga Prefecture, Japan in 2014. J Acarol Soc Jpn. 2020;29(1):9-12. doi: 10.2300/acari.29.9
949	Yamauchi, 2020b	2020	Japan	Honshu	Shiga	Konan		Kitakomatsu, Otsu City	35.004	136.08	April	2014	April	2014	Haemaphysalis	megaspinosa	Adults	Active	Dragging / Flagging			2	Yamauchi T, Watanabe M, Sawabe K. Survey of tick fauna in Shiga Prefecture, Japan in 2014. J Acarol Soc Jpn. 2020;29(1):9-12. doi: 10.2300/acari.29.9
950	Yamauchi, 2020b	2020	Japan	Honshu	Shiga	Konan		Ikadachishimory ge-ch , Otsu City	35.004	136.08	April	2014	April	2014	Haemaphysalis	flava	Nymphs	Active	Dragging / Flagging			4	Yamauchi T, Watanabe M, Sawabe K. Survey of tick fauna in Shiga Prefecture, Japan in 2014. J Acarol Soc Jpn. 2020;29(1):9-12. doi: 10.2300/acari.29.9
951	Yamauchi, 2020b	2020	Japan	Honshu	Shiga	Konan		Ikadachishimory ge-ch , Otsu City	35.004	136.08	April	2014	April	2014	Haemaphysalis	flava	Adults	Active	Dragging / Flagging			6	Yamauchi T, Watanabe M, Sawabe K. Survey of tick fauna in Shiga Prefecture, Japan in 2014. J Acarol Soc Jpn. 2020;29(1):9-12. doi: 10.2300/acari.29.9
952	Yamauchi, 2020b	2020	Japan	Honshu	Shiga	Konan		Ikadachishimory ge-ch , Otsu City	35.004	136.08	April	2014	April	2014	Haemaphysalis	kitaokai	Adults	Active	Dragging / Flagging			2	Yamauchi T, Watanabe M, Sawabe K. Survey of tick fauna in Shiga Prefecture, Japan in 2014. J Acarol Soc Jpn. 2020;29(1):9-12. doi: 10.2300/acari.29.9
953	Yamauchi, 2020b	2020	Japan	Honshu	Shiga	Konan		Ikadachishimory ge-ch , Otsu City	35.004	136.08	April	2014	April	2014	Haemaphysalis	megaspinosa	Nymphs	Active	Dragging / Flagging			3	Yamauchi T, Watanabe M, Sawabe K. Survey of tick fauna in Shiga Prefecture, Japan in 2014. J Acarol Soc Jpn. 2020;29(1):9-12. doi: 10.2300/acari.29.9
954	Yamauchi, 2020b	2020	Japan	Honshu	Shiga	Kosei		Makino-ch , Takashima City	35.139	135.92	April	2014	April	2014	Haemaphysalis	flava	Adults	Active	Dragging / Flagging			1	Yamauchi T, Watanabe M, Sawabe K. Survey of tick fauna in Shiga Prefecture, Japan in 2014. J Acarol Soc Jpn. 2020;29(1):9-12. doi: 10.2300/acari.29.9
955	Yamauchi, 2020b	2020	Japan	Honshu	Shiga	Kosei		Makino-ch , Takashima City	35.139	135.92	April	2014	April	2014	Haemaphysalis	kitaokai	Adults	Active	Dragging / Flagging			6	Yamauchi T, Watanabe M, Sawabe K. Survey of tick fauna in Shiga Prefecture, Japan in 2014. J Acarol Soc Jpn. 2020;29(1):9-12. doi: 10.2300/acari.29.9
956	Yamauchi, 2020b	2020	Japan	Honshu	Shiga	Kosei		Makino-ch , Takashima City	35.139	135.92	April	2014	April	2014	Haemaphysalis	megaspinosa	Nymphs	Active	Dragging / Flagging			23	Yamauchi T, Watanabe M, Sawabe K. Survey of tick fauna in Shiga Prefecture, Japan in 2014. J Acarol Soc Jpn. 2020;29(1):9-12. doi: 10.2300/acari.29.9
957	Yamauchi, 2020b	2020	Japan	Honshu	Shiga	Kosei		Makino-ch , Takashima City	35.139	135.92	April	2014	April	2014	Haemaphysalis	megaspinosa	Adults	Active	Dragging / Flagging			2	Yamauchi T, Watanabe M, Sawabe K. Survey of tick fauna in Shiga Prefecture, Japan in 2014. J Acarol Soc Jpn. 2020;29(1):9-12. doi: 10.2300/acari.29.9
958	Yamauchi, 2020b	2020	Japan	Honshu	Shiga	Kosei		Makino-ch , Takashima City	35.139	135.92	April	2014	April	2014	Ixodes	ovatus	Adults	Active	Dragging / Flagging			1	Yamauchi T, Watanabe M, Sawabe K. Survey of tick fauna in Shiga Prefecture, Japan in 2014. J Acarol Soc Jpn. 2020;29(1):9-12. doi: 10.2300/acari.29.9
959	Yamauchi, 2020b	2020	Japan	Honshu	Shiga	Kot		Ishidera-ch , Hikone City	35.19	136.09	April	2014	April	2014	Amblyomma	testudinarium	Nymphs	Active	Dragging / Flagging			3	Yamauchi T, Watanabe M, Sawabe K. Survey of tick fauna in Shiga Prefecture, Japan in 2014. J Acarol Soc Jpn. 2020;29(1):9-12. doi: 10.2300/acari.29.9
960	Yamauchi, 2020b	2020	Japan	Honshu	Shiga	Kot		Ishidera-ch , Hikone City	35.19	136.09	April	2014	April	2014	Haemaphysalis	flava	Nymphs	Active	Dragging / Flagging			11	Yamauchi T, Watanabe M, Sawabe K. Survey of tick fauna in Shiga Prefecture, Japan in 2014. J Acarol Soc Jpn. 2020;29(1):9-12. doi: 10.2300/acari.29.9
961	Yamauchi, 2020b	2020	Japan	Honshu	Shiga	Kot		Ishidera-ch , Hikone City	35.19	136.09	April	2014	April	2014	Ixodes	ovatus	Adults	Active	Dragging / Flagging			0	Yamauchi T, Watanabe M, Sawabe K. Survey of tick fauna in Shiga Prefecture, Japan in 2014. J Acarol Soc Jpn. 2020;29(1):9-12. doi: 10.2300/acari.29.9
962	Yamauchi, 2020b	2020	Japan	Honshu	Shiga	Kot		Okishima-ch , Omihachiman City	35.19	136.09	April	2014	April	2014	Haemaphysalis	flava	Nymphs	Active	Dragging / Flagging			15	Yamauchi T, Watanabe M, Sawabe K. Survey of tick fauna in Shiga Prefecture, Japan in 2014. J Acarol Soc Jpn. 2020;29(1):9-12. doi: 10.2300/acari.29.9
963	Yamauchi, 2020b	2020	Japan	Honshu	Shiga	Kot		Okishima-ch , Omihachiman City	35.19	136.09	April	2014	April	2014	Haemaphysalis	flava	Adults	Active	Dragging / Flagging			12	Yamauchi T, Watanabe M, Sawabe K. Survey of tick fauna in Shiga Prefecture, Japan in 2014. J Acarol Soc Jpn. 2020;29(1):9-12. doi: 10.2300/acari.29.9
964	Yamauchi, 2020b	2020	Japan	Honshu	Shiga	Kot		Okishima-ch , Omihachiman City	35.19	136.09	April	2014	April	2014	Ixodes	ovatus	Adults	Active	Dragging / Flagging			1	Yamauchi T, Watanabe M, Sawabe K. Survey of tick fauna in Shiga Prefecture, Japan in 2014. J Acarol Soc Jpn. 2020;29(1):9-12. doi: 10.2300/acari.29.9
965	Arai, 2021	2021	Japan	Honshu	Niigata	Chuetsu	site 14		37.468	138.87	June	2015	November	2017	Ixodes	ovatus	Adults	Active	Dragging / Flagging			23	Arai R, Sato M, Kato M, et al. Spotted fever group rickettsiae (SFGR) detection in ticks following reported human case of Japanese spotted fever in Niigata Prefecture, Japan. Sci Rep. 2021;11(1):2595. Published 2021 Jan 28. doi:10.1038/s41598-021-81587-9
966	Arai, 2021	2021	Japan	Honshu	Niigata	Chuetsu	site 15		37.468	138.87	June	2015	November	2017	Ixodes	ovatus	Adults	Active	Dragging / Flagging			5	Arai R, Sato M, Kato M, et al. Spotted fever group rickettsiae (SFGR) detection in ticks following reported human case of Japanese spotted fever in Niigata Prefecture, Japan. Sci Rep. 2021;11(1):2595. Published 2021 Jan 28. doi:10.1038/s41598-021-81587-9
967	Arai, 2021	2021	Japan	Honshu	Niigata	Chuetsu	site 16		37.468	138.87	June	2015	November	2017	Ixodes	ovatus	Adults	Active	Dragging / Flagging			23	Arai R, Sato M, Kato M, et al. Spotted fever group rickettsiae (SFGR) detection in ticks following reported human case of Japanese spotted fever in Niigata Prefecture, Japan. Sci Rep. 2021;11(1):2595. Published 2021 Jan 28. doi:10.1038/s41598-021-81587-9
968	Arai, 2021	2021	Japan	Honshu	Niigata	Chuetsu	site 17		37.468	138.87	June	2015	November	2017	Ixodes	ovatus	Adults	Active	Dragging / Flagging			14	Arai R, Sato M, Kato M, et al. Spotted fever group rickettsiae (SFGR) detection in ticks following reported human case of Japanese spotted fever in Niigata Prefecture, Japan. Sci Rep. 2021;11(1):2595. Published 2021 Jan 28. doi:10.1038/s41598-021-81587-9
969	Arai, 2021	2021	Japan	Honshu	Niigata	Chuetsu	site 18		37.468	138.87	June	2015	November	2017	Ixodes	ovatus	Adults	Active	Dragging / Flagging			34	Arai R, Sato M, Kato M, et al. Spotted fever group rickettsiae (SFGR) detection in ticks following reported human case of Japanese spotted fever in Niigata Prefecture, Japan. Sci Rep. 2021;11(1):2595. Published 2021 Jan 28. doi:10.1038/s41598-021-81587-9
970	Arai, 2021	2021	Japan	Honshu	Niigata	Chuetsu	site 20		37.468	138.87	June	2015	November	2017	Ixodes	ovatus	Adults	Active	Dragging / Flagging			15	Arai R, Sato M, Kato M, et al. Spotted fever group rickettsiae (SFGR) detection in ticks following reported human case of Japanese spotted fever in Niigata Prefecture, Japan. Sci Rep. 2021;11(1):2595. Published 2021 Jan 28. doi:10.1038/s41598-021-81587-9
971	Arai, 2021	2021	Japan	Honshu	Niigata	Chuetsu	site 21		37.468	138.87	June	2015	November	2017	Ixodes	ovatus	Adults	Active	Dragging / Flagging			3	Arai R, Sato M, Kato M, et al. Spotted fever group rickettsiae (SFGR) detection in ticks following reported human case of Japanese spotted fever in Niigata Prefecture, Japan. Sci Rep. 2021;11(1):2595. Published 2021 Jan 28. doi:10.1038/s41598-021-81587-9
972	Arai, 2021	2021	Japan	Honshu	Niigata	Chuetsu	site 22		37.468	138.87	June	2015	November	2017	Ixodes	ovatus	Adults	Active	Dragging / Flagging			5	Arai R, Sato M, Kato M, et al. Spotted fever group rickettsiae (SFGR) detection in ticks following reported human case of Japanese spotted fever in Niigata Prefecture, Japan. Sci Rep. 2021;11(1):2595. Published 2021 Jan 28. doi:10.1038/s41598-021-81587-9
973	Arai, 2021	2021	Japan	Honshu	Niigata	Chuetsu	site 24		37.468	138.87	June	2015	November	2017	Ixodes	ovatus	Adults	Active	Dragging / Flagging			2	Arai R, Sato M, Kato M, et al. Spotted fever group rickettsiae (SFGR) detection in ticks following reported human case of Japanese spotted fever in Niigata Prefecture, Japan. Sci Rep. 2021;11(1):2595. Published 2021 Jan 28. doi:10.1038/s41598-021-81587-9
974	Arai, 2021	2021	Japan	Honshu	Niigata	Chuetsu	site 25		37.468	138.87	June	2015	November	2017	Ixodes	ovatus	Adults	Active	Dragging / Flagging			11	Arai R, Sato M, Kato M, et al. Spotted fever group rickettsiae (SFGR) detection in ticks following reported human case of Japanese spotted fever in Niigata Prefecture, Japan. Sci Rep. 2021;11(1):2595. Published 2021 Jan 28. doi:10.1038/s41598-021-81587-9
975	Arai, 2021	2021	Japan	Honshu	Niigata	Chuetsu	site 26		37.468	138.87	June	2015	November	2017	Ixodes	ovatus	Adults	Active	Dragging / Flagging			32	Arai R, Sato M, Kato M, et al. Spotted fever group rickettsiae (SFGR) detection in ticks following reported human case of Japanese spotted fever in Niigata Prefecture, Japan. Sci Rep. 2021;11(1):2595. Published 2021 Jan 28. doi:10.1038/s41598-021-81587-9
976	Arai, 2021	2021	Japan	Honshu	Niigata	Chuetsu	site 27		37.468	138.87	June	2015	November	2017	Ixodes	ovatus	Adults	Active	Dragging / Flagging			1	Arai R, Sato M, Kato M, et al. Spotted fever group rickettsiae (SFGR) detection in ticks following reported human case of Japanese spotted fever in Niigata Prefecture, Japan. Sci Rep. 2021;11(1):2595. Published 2021 Jan 28. doi:10.1038/s41598-021-81587-9
977	Arai, 2021	2021	Japan	Honshu	Niigata	Chuetsu	site 28		37.468	138.87	June	2015	November	2017	Ixodes	ovatus	Adults	Active	Dragging / Flagging			19	Arai R, Sato M, Kato M, et al. Spotted fever group rickettsiae (SFGR) detection in ticks following reported human case of Japanese spotted fever in Niigata Prefecture, Japan. Sci Rep. 2021;11(1):2595. Published 2021 Jan 28. doi:10.1038/s41598-021-81587-9
978	Arai, 2021	2021	Japan	Honshu	Niigata	Chuetsu	site 29		37.468	138.87	June	2015	November	2017	Ixodes	ovatus	Adults	Active	Dragging / Flagging			6	Arai R, Sato M, Kato M, et al. Spotted fever group rickettsiae (SFGR) detection in ticks following reported human case of Japanese spotted fever in Niigata Prefecture, Japan. Sci Rep. 2021;11(1):2595. Published 2021 Jan 28. doi:10.1038/s41598-021-81587-9
979	Arai, 2021	2021	Japan	Honshu	Niigata	Chuetsu	site 30		37.468	138.87	June	2015	November	2017	Ixodes	ovatus	Adults	Active	Dragging / Flagging			28	Arai R, Sato M, Kato M, et al. Spotted fever group rickettsiae (SFGR) detection in ticks following reported human case of Japanese spotted fever in Niigata Prefecture, Japan. Sci Rep. 2021;11(1):2595. Published 2021 Jan 28. doi:10.1038/s41598-021-81587-9
980	Arai, 2021	2021	Japan	Honshu	Niigata	Joetsu	site 32		37.147	138.23	June	2015	November	2017	Ixodes	ovatus	Adults	Active	Dragging / Flagging			33	Arai R, Sato M, Kato M, et al. Spotted fever group rickettsiae (SFGR) detection in ticks following reported human case of Japanese spotted fever in Niigata Prefecture, Japan. Sci Rep. 2021;11(1):2595. Published 2021 Jan 28. doi:10.1038/s41598-021-81587-9
981	Arai, 2021	2021	Japan	Honshu	Niigata	Joetsu	site 33		37.147	138.23	June	2015	November	2017	Ixodes	ovatus	Adults	Active	Dragging / Flagging			6	Arai R, Sato M, Kato M, et al. Spotted fever group rickettsiae (SFGR) detection in ticks following reported human case of Japanese spotted fever in Niigata Prefecture, Japan. Sci Rep. 2021;11(1):2595. Published 2021 Jan 28. doi:10.1038/s41598-021-81587-9
982	Arai, 2021	2021	Japan	Honshu	Niigata	Joetsu	site 34		37.147	138.23	June	2015	November	2017	Ixodes	ovatus	Adults	Active	Dragging / Flagging			11	Arai R, Sato M, Kato M, et al. Spotted fever group rickettsiae (SFGR) detection in ticks following reported human case of Japanese spotted fever in Niigata Prefecture, Japan. Sci Rep. 2021;11(1):2595. Published 2021 Jan 28. doi:10.1038/s41598-021-81587-9
983	Arai, 2021	2021	Japan	Honshu	Niigata	Kaetsu	site 1		37.916	139.03	June	2015	November	2017	Ixodes	ovatus	Adults	Active	Dragging / Flagging			4	Arai R, Sato M, Kato M, et al. Spotted fever group rickettsiae (SFGR) detection in ticks following reported human case of Japanese spotted fever in Niigata Prefecture, Japan. Sci Rep. 2021;11(1):2595. Published 2021 Jan 28. doi:10.1038/s41598-021-81587-9
984	Arai, 2021	2021	Japan	Honshu	Niigata	Kaetsu	site 2		37.916	139.03	June	2015	November	2017	Ixodes	ovatus	Adults	Active	Dragging / Flagging			3	Arai R, Sato M, Kato M, et al. Spotted fever group rickettsiae (SFGR) detection in ticks following reported human case of Japanese spotted fever in Niigata Prefecture, Japan. Sci Rep. 2021;11(1):2595. Published 2021 Jan 28. doi:10.1038/s41598-021-81587-9
985	Arai, 2021	2021	Japan	Honshu	Niigata	Kaetsu	site 4		37.916	139.03	June	2015	November	2017	Ixodes	ovatus	Adults	Active	Dragging / Flagging			9	Arai R, Sato M, Kato M, et al. Spotted fever group rickettsiae (SFGR) detection in ticks following reported human case of Japanese spotted fever in Niigata Prefecture, Japan. Sci Rep. 2021;11(1):2595. Published 2021 Jan 28. doi:10.1038/s41598-021-81587-9
986	Arai, 2021	2021	Japan	Honshu	Niigata	Kaetsu	site 5		37.916	139.03	June	2015	November	2017	Ixodes	ovatus	Adults	Active	Dragging / Flagging			5	Arai R, Sato M, Kato M, et al. Spotted fever group rickettsiae (SFGR) detection in ticks following reported human case of Japanese spotted fever in Niigata Prefecture, Japan. Sci Rep. 2021;11(1):2595. Published 2021 Jan 28. doi:10.1038/s41598-021-81587-9
987	Arai, 2021	2021	Japan	Honshu	Niigata	Kaetsu	site 6		37.916	139.03	June	2015	November	2017	Ixodes	ovatus	Adults	Active	Dragging / Flagging			11	Arai R, Sato M, Kato M, et al. Spotted fever group rickettsiae (SFGR) detection in ticks following reported human case of Japanese spotted fever in Niigata Prefecture, Japan. Sci Rep. 2021;11(1):2595. Published 2021 Jan 28. doi:10.1038/s41598-021-81587-9
988	Arai, 2021	2021	Japan	Honshu	Niigata	Kaetsu	site 7		37.916	139.03	June	2015	November	2017	Ixodes	ovatus	Adults	Active	Dragging / Flagging			4	Arai R, Sato M, Kato M, et al. Spotted fever group rickettsiae (SFGR) detection in ticks following reported human case of Japanese spotted fever in Niigata Prefecture, Japan. Sci Rep. 2021;11(1):2595. Published 2021 Jan 28. doi:10.1038/s41598-021-81587-9
989	Arai, 2021	2021	Japan	Honshu	Niigata	Kaetsu	site 8		37.916	139.03	June	2015	November	2017	Ixodes	ovatus	Adults	Active	Dragging / Flagging			4	Arai R, Sato M, Kato M, et al. Spotted fever group rickettsiae (SFGR) detection in ticks following reported human case of Japanese spotted fever in Niigata Prefecture, Japan. Sci Rep. 2021;11(1):2595. Published 2021 Jan 28. doi:10.1038/s41598-021-81587-9
990	Arai, 2021	2021	Japan	Honshu	Niigata	Kaetsu	site 9		37.916	139.03	June	2015	November	2017	Ixodes	ovatus	Adults	Active	Dragging / Flagging			4	Arai R, Sato M, Kato M, et al. Spotted fever group rickettsiae (SFGR) detection in ticks following reported human case of Japanese spotted fever in Niigata Prefecture, Japan. Sci Rep. 2021;11(1):2595. Published 2021 Jan 28. doi:10.1038/s41598-021-81587-9
991	Arai, 2021	2021	Japan	Honshu	Niigata	Kaetsu	site 10		37.916	139.03	June	2015	November	2017	Ixodes	ovatus	Adults	Active	Dragging / Flagging			2	Arai R, Sato M, Kato M, et al. Spotted fever group rickettsiae (SFGR) detection in ticks following reported human case of Japanese spotted fever in Niigata Prefecture, Japan. Sci Rep. 2021;11(1):2595. Published 2021 Jan 28. doi:10.1038/s41598-021-81587-9
992	Arai, 2021	2021	Japan	Honshu	Niigata	Kaetsu	site 11		37.916	139.03	June	2015	November	2017	Ixodes	ovatus	Adults	Active	Dragging / Flagging			7	Arai R, Sato M, Kato M, et al. Spotted fever group rickettsiae (SFGR) detection in ticks following reported human case of Japanese spotted fever in Niigata Prefecture, Japan. Sci Rep. 2021;11(1):2595. Published 2021 Jan 28. doi:10.1038/s41598-021-81587-9
993	Arai, 2021	2021	Japan	Honshu	Niigata	Kaetsu	site 13		37.916	139.03	June	2015	November	2017	Ixodes	ovatus	Adults	Active	Dragging / Flagging			14	Arai R, Sato M, Kato M, et al. Spotted fever group rickettsiae (SFGR) detection in ticks following reported human case of Japanese spotted fever in Niigata Prefecture, Japan. Sci Rep. 2021;11(1):2595. Published 2021 Jan 28. doi:10.1038/s41598-021-81587-9
994	Arai, 2021	2021	Japan	Honshu	Niigata	Sado Island	site 37		38	138.41	June	2015	November	2017	Ixodes	ovatus	Adults	Active	Dragging / Flagging			4	Arai R, Sato M, Kato M, et al. Spotted fever group rickettsiae (SFGR) detection in ticks following reported human case of Japanese spotted fever in Niigata Prefecture, Japan. Sci Rep. 2021;11(1):2595. Published 2021 Jan 28. doi:10.1038/s41598-021-81587-9
995	Arai, 2021	2021	Japan	Honshu	Niigata	Sado Island	site 38		38	138.41	June	2015	November	2017	Ixodes	ovatus	Adults	Active	Dragging / Flagging			2	Arai R, Sato M, Kato M, et al. Spotted fever group rickettsiae (SFGR) detection in ticks following reported human case of Japanese spotted fever in Niigata Prefecture, Japan. Sci Rep. 2021;11(1):2595. Published 2021 Jan 28. doi:10.1038/s41598-021-81587-9
996	Azama, 2021	2021	Japan		Okinawa	Okinawajima Island	Shioyafuji & Okuni-rindo		26.506	127.94	June	2017	December	2017	Amblyomma	testudinarium	Adults	Active	Dragging / Flagging			1	Azama Y, Fukuchi Y, Kuba Y, Kyan H. Seasonal occurrence of ixodid ticks on the vegetation in the northern part of Okinawajima Island, Japan. Med Entomol Zool. 2021;72:27-30. doi: 10.7601/mez.72.27
997	Azama, 2021	2021	Japan		Okinawa	Okinawajima Island	Shioyafuji & Okuni-rindo		26.506	127.94	June	2017	December	2017	Amblyomma	testudinarium	Nymphs	Active	Dragging / Flagging			46	Azama Y, Fukuchi Y, Kuba Y, Kyan H. Seasonal occurrence of ixodid ticks on the vegetation in the northern part of Okinawajima Island, Japan. Med Entomol Zool. 2021;72:27-30. doi: 10.7601/mez.72.27
998	Azama, 2021	2021	Japan		Okinawa	Okinawajima Island	Shioyafuji & Okuni-rindo		26.506	127.94	June	2017	June	2017	Haemaphysalis	formosensis	Adults	Active	Dragging / Flagging			0	Azama Y, Fukuchi Y, Kuba Y, Kyan H. Seasonal occurrence of ixodid ticks on the vegetation in the northern part of Okinawajima Island, Japan. Med Entomol Zool. 2021;72:27-30. doi: 10.7601/mez.72.27
999	Azama, 2021	2021	Japan		Okinawa	Okinawajima Island	Shioyafuji & Okuni-rindo		26.506	127.94	June	2017	December	2017	Haemaphysalis	formosensis	Nymphs	Active	Dragging / Flagging			5	Azama Y, Fukuchi Y, Kuba Y, Kyan H. Seasonal occurrence of ixodid ticks on the vegetation in the northern part of Okinawajima Island, Japan. Med Entomol Zool. 2021;72:27-30. doi: 10.7601/mez.72.27
1000	Azama, 2021	2021	Japan		Okinawa	Okinawajima Island	Shioyafuji & Okuni-rindo		26.506	127.94	June	2017	December	2017	Haemaphysalis	flava	Adults	Active	Dragging / Flagging			0	Azama Y, Fukuchi Y, Kuba Y, Kyan H. Seasonal occurrence of ixodid ticks on the vegetation in the northern part of Okinawajima Island, Japan. Med Entomol Zool. 2021;72:27-30. doi: 10.7601/mez.72.27
1001	Azama, 2021	2021	Japan		Okinawa	Okinawajima Island	Shioyafuji & Okuni-rindo		26.506	127.94	June	2017	December	2017	Haemaphysalis	flava	Nymphs	Active	Dragging / Flagging			0	Azama Y, Fukuchi Y, Kuba Y, Kyan H. Seasonal occurrence of ixodid ticks on the vegetation in the northern part of Okinawajima Island, Japan. Med Entomol Zool. 2021;72:27-30. doi: 10.7601/mez.72.27
1002	Azama, 2021	2021	Japan		Okinawa	Okinawajima Island	Shioyafuji & Okuni-rindo		26.506	127.94	January	2018	June	2018	Amblyomma	testudinarium	Adults	Active	Dragging / Flagging			0	Azama Y, Fukuchi Y, Kuba Y, Kyan H. Seasonal occurrence of ixodid ticks on the vegetation in the northern part of Okinawajima Island, Japan. Med Entomol Zool. 2021;72:27-30. doi: 10.7601/mez.72.27
1003	Azama, 2021	2021	Japan		Okinawa	Okinawajima Island	Shioyafuji & Okuni-rindo		26.506	127.94	January	2018	June	2018	Amblyomma	testudinarium	Nymphs	Active	Dragging / Flagging			57	Azama Y, Fukuchi Y, Kuba Y, Kyan H. Seasonal occurrence of ixodid ticks on the vegetation in the northern part of Okinawajima Island, Japan. Med Entomol Zool. 2021;72:27-30. doi: 10.7601/mez.72.27
1004	Azama, 2021	2021	Japan		Okinawa	Okinawajima Island	Shioyafuji & Okuni-rindo		26.506	127.94	January	2018	June	2018	Haemaphysalis	formosensis	Adults	Active	Dragging / Flagging			0	Azama Y, Fukuchi Y, Kuba Y, Kyan H. Seasonal occurrence of ixodid ticks on the vegetation in the northern part of Okinawajima Island, Japan. Med Entomol Zool. 2021;72:27-30. doi: 10.7601/mez.72.27
1005	Azama, 2021	2021	Japan		Okinawa	Okinawajima Island	Shioyafuji & Okuni-rindo		26.506	127.94	January	2018	June	2018	Haemaphysalis	formosensis	Nymphs	Active	Dragging / Flagging			23	Azama Y, Fukuchi Y, Kuba Y, Kyan H. Seasonal occurrence of ixodid ticks on the vegetation in the northern part of Okinawajima Island, Japan. Med Entomol Zool. 2021;72:27-30. doi: 10.7601/mez.72.27
1006	Azama, 2021	2021	Japan		Okinawa	Okinawajima Island	Shioyafuji & Okuni-rindo		26.506	127.94	January	2018	June	2018	Haemaphysalis	flava	Adults	Active	Dragging / Flagging			0	Azama Y, Fukuchi Y, Kuba Y, Kyan H. Seasonal occurrence of ixodid ticks on the vegetation in the northern part of Okinawajima Island, Japan. Med Entomol Zool. 2021;72:27-30. doi: 10.7601/mez.72.27
1007	Azama, 2021	2021	Japan		Okinawa	Okinawajima Island	Shioyafuji & Okuni-rindo		26.506	127.94	January	2018	January	2018	Haemaphysalis	flava	Nymphs	Active	Dragging / Flagging			0	Azama Y, Fukuchi Y, Kuba Y, Kyan H. Seasonal occurrence of ixodid ticks on the vegetation in the northern part of Okinawajima Island, Japan. Med Entomol Zool. 2021;72:27-30. doi: 10.7601/mez.72.27
1008	Azama, 2021	2021	Japan		Okinawa	Okinawajima Island	Shioyafuji & Okuni-rindo		26.506	127.94	June	2017	December	2017	Haemaphysalis	hystricis	Adults	Active	Dragging / Flagging			15	Azama Y, Fukuchi Y, Kuba Y, Kyan H. Seasonal occurrence of ixodid ticks on the vegetation in the northern part of Okinawajima Island, Japan. Med Entomol Zool. 2021;72:27-30. doi: 10.7601/mez.72.27
1009	Azama, 2021	2021	Japan		Okinawa	Okinawajima Island	Shioyafuji & Okuni-rindo		26.506	127.94	June	2017	December	2017	Haemaphysalis	hystricis	Nymphs	Active	Dragging / Flagging			14	Azama Y, Fukuchi Y, Kuba Y, Kyan H. Seasonal occurrence of ixodid ticks on the vegetation in the northern part of Okinawajima Island, Japan. Med Entomol Zool. 2021;72:27-30. doi: 10.7601/mez.72.27
1010	Azama, 2021	2021	Japan		Okinawa	Okinawajima Island	Shioyafuji & Okuni-rindo		26.506	127.94	January	2018	June	2018	Haemaphysalis	hystricis	Adults	Active	Dragging / Flagging			5	Azama Y, Fukuchi Y, Kuba Y, Kyan H. Seasonal occurrence of ixodid ticks on the vegetation in the northern part of Okinawajima Island, Japan. Med Entomol Zool. 2021;72:27-30. doi: 10.7601/mez.72.27
1011	Azama, 2021	2021	Japan		Okinawa	Okinawajima Island	Shioyafuji & Okuni-rindo		26.506	127.94	January	2018	June	2018	Haemaphysalis	hystricis	Nymphs	Active	Dragging / Flagging			48	Azama Y, Fukuchi Y, Kuba Y, Kyan H. Seasonal occurrence of ixodid ticks on the vegetation in the northern part of Okinawajima Island, Japan. Med Entomol Zool. 2021;72:27-30. doi: 10.7601/mez.72.27
1012	Doi, 2021	2021	Japan	Honshu	Kanagawa	Hayama	Northwestern Miura peninsula		35.272	139.58	November	2018	January	2020	Amblyomma	testudinarium	Adults	Active	Trapping	Raccoons, masked palm civets		0	Doi K, Kono M, Kato T, Hayama SI. Ecological traps and boosters of ixodid ticks: The differing ecological roles of two sympatric introduced mammals. Ticks Tick Borne Dis. 2021;12(3):101687. doi:10.1016/j.ttbdis.2021.101687
1013	Doi, 2021	2021	Japan	Honshu	Kanagawa	Hayama	Northwestern Miura peninsula		35.272	139.58	November	2018	January	2020	Amblyomma	testudinarium	Nymphs	Active	Trapping	Raccoons, masked palm civets		3	Doi K, Kono M, Kato T, Hayama SI. Ecological traps and boosters of ixodid ticks: The differing ecological roles of two sympatric introduced mammals. Ticks Tick Borne Dis. 2021;12(3):101687. doi:10.1016/j.ttbdis.2021.101687
1014	Doi, 2021	2021	Japan	Honshu	Kanagawa	Hayama	Northwestern Miura peninsula		35.272	139.58	November	2018	January	2020	Haemaphysalis	flava	Adults	Active	Trapping	Raccoons, masked palm civets		10969	Doi K, Kono M, Kato T, Hayama SI. Ecological traps and boosters of ixodid ticks: The differing ecological roles of two sympatric introduced mammals. Ticks Tick Borne Dis. 2021;12(3):101687. doi:10.1016/j.ttbdis.2021.101687
1015	Doi, 2021	2021	Japan	Honshu	Kanagawa	Hayama	Northwestern Miura peninsula		35.272	139.58	November	2018	January	2020	Haemaphysalis	flava	Nymphs	Active	Trapping	Raccoons, masked palm civets		5504	Doi K, Kono M, Kato T, Hayama SI. Ecological traps and boosters of ixodid ticks: The differing ecological roles of two sympatric introduced mammals. Ticks Tick Borne Dis. 2021;12(3):101687. doi:10.1016/j.ttbdis.2021.101687
1016	Doi, 2021	2021	Japan	Honshu	Kanagawa	Hayama	Northwestern Miura peninsula		35.272	139.58	November	2018	January	2020	Haemaphysalis	megaspinosa	Adults	Active	Trapping	Raccoons, masked palm civets		4	Doi K, Kono M, Kato T, Hayama SI. Ecological traps and boosters of ixodid ticks: The differing ecological roles of two sympatric introduced mammals. Ticks Tick Borne Dis. 2021;12(3):101687. doi:10.1016/j.ttbdis.2021.101687
1017	Doi, 2021	2021	Japan	Honshu	Kanagawa	Hayama	Northwestern Miura peninsula		35.272	139.58	November	2018	January	2020	Haemaphysalis	megaspinosa	Nymphs	Active	Trapping	Raccoons, masked palm civets		15	Doi K, Kono M, Kato T, Hayama SI. Ecological traps and boosters of ixodid ticks: The differing ecological roles of two sympatric introduced mammals. Ticks Tick Borne Dis. 2021;12(3):101687. doi:10.1016/j.ttbdis.2021.101687
1018	Doi, 2021	2021	Japan	Honshu	Kanagawa	Hayama	Northwestern Miura peninsula		35.272	139.58	November	2018	January	2020	Ixodes	ovatus	Adults	Active	Trapping	Raccoons, masked palm civets		48	Doi K, Kono M, Kato T, Hayama SI. Ecological traps and boosters of ixodid ticks: The differing ecological roles of two sympatric introduced mammals. Ticks Tick Borne Dis. 2021;12(3):101687. doi:10.1016/j.ttbdis.2021.101687
1019	Doi, 2021	2021	Japan	Honshu	Kanagawa	Hayama	Northwestern Miura peninsula		35.272	139.58	November	2018	January	2020	Ixodes	ovatus	Nymphs	Active	Trapping	Raccoons, masked palm civets		0	Doi K, Kono M, Kato T, Hayama SI. Ecological traps and boosters of ixodid ticks: The differing ecological roles of two sympatric introduced mammals. Ticks Tick Borne Dis. 2021;12(3):101687. doi:10.1016/j.ttbdis.2021.101687
1020	Kobayashi, 2021	2021	Japan	Shikoku	Ehime	Imabari City		Oshima Island	34.066	132.99	June	2019	December	2019	Amblyomma	testudinarium	Adults	Active	Dragging / Flagging		pooled in max of 10	1	Kobayashi D, Kuwata R, Kimura T, et al. Detection of Jingmenviruses in Japan with Evidence of Vertical Transmission in Ticks. Viruses. 2021;13(12):2547. Published 2021 Dec 19. doi:10.3390/v13122547
1021	Kobayashi, 2021	2021	Japan	Shikoku	Ehime	Imabari City		Oshima Island	34.066	132.99	June	2019	December	2019	Amblyomma	testudinarium	Nymphs	Active	Dragging / Flagging		pooled in max of 10	15	Kobayashi D, Kuwata R, Kimura T, et al. Detection of Jingmenviruses in Japan with Evidence of Vertical Transmission in Ticks. Viruses. 2021;13(12):2547. Published 2021 Dec 19. doi:10.3390/v13122547
1022	Kobayashi, 2021	2021	Japan	Shikoku	Ehime	Imabari City		Oshima Island	34.066	132.99	January	2020	June	2020	Amblyomma	testudinarium	Adults	Active	Dragging / Flagging		pooled in max of 10	0	Kobayashi D, Kuwata R, Kimura T, et al. Detection of Jingmenviruses in Japan with Evidence of Vertical Transmission in Ticks. Viruses. 2021;13(12):2547. Published 2021 Dec 19. doi:10.3390/v13122547
1023	Kobayashi, 2021	2021	Japan	Shikoku	Ehime	Imabari City		Oshima Island	34.066	132.99	January	2020	June	2020	Amblyomma	testudinarium	Nymphs	Active	Dragging / Flagging		pooled in max of 10	20	Kobayashi D, Kuwata R, Kimura T, et al. Detection of Jingmenviruses in Japan with Evidence of Vertical Transmission in Ticks. Viruses. 2021;13(12):2547. Published 2021 Dec 19. doi:10.3390/v13122547
1024	Kobayashi, 2021	2021	Japan	Shikoku	Ehime	Imabari City		Oshima Island	34.066	132.99	June	2019	December	2019	Haemaphysalis	flava	Adults	Active	Dragging / Flagging		pooled in max of 10	24	Kobayashi D, Kuwata R, Kimura T, et al. Detection of Jingmenviruses in Japan with Evidence of Vertical Transmission in Ticks. Viruses. 2021;13(12):2547. Published 2021 Dec 19. doi:10.3390/v13122547
1025	Kobayashi, 2021	2021	Japan	Shikoku	Ehime	Imabari City		Oshima Island	34.066	132.99	June	2019	December	2019	Haemaphysalis	flava	Nymphs	Active	Dragging / Flagging		pooled in max of 10	605	Kobayashi D, Kuwata R, Kimura T, et al. Detection of Jingmenviruses in Japan with Evidence of Vertical Transmission in Ticks. Viruses. 2021;13(12):2547. Published 2021 Dec 19. doi:10.3390/v13122547
1026	Kobayashi, 2021	2021	Japan	Shikoku	Ehime	Imabari City		Oshima Island	34.066	132.99	January	2020	June	2020	Haemaphysalis	flava	Adults	Active	Dragging / Flagging		pooled in max of 10	18	Kobayashi D, Kuwata R, Kimura T, et al. Detection of Jingmenviruses in Japan with Evidence of Vertical Transmission in Ticks. Viruses. 2021;13(12):2547. Published 2021 Dec 19. doi:10.3390/v13122547
1027	Kobayashi, 2021	2021	Japan	Shikoku	Ehime	Imabari City		Oshima Island	34.066	132.99	January	2020	June	2020	Haemaphysalis	flava	Nymphs	Active	Dragging / Flagging		pooled in max of 10	336	Kobayashi D, Kuwata R, Kimura T, et al. Detection of Jingmenviruses in Japan with Evidence of Vertical Transmission in Ticks. Viruses. 2021;13(12):2547. Published 2021 Dec 19. doi:10.3390/v13122547
1028	Kobayashi, 2021	2021	Japan	Shikoku	Ehime	Imabari City		Oshima Island	34.066	132.99	June	2019	December	2019	Ixodes	ovatus	Adults	Active	Dragging / Flagging		pooled in max of 10	0	Kobayashi D, Kuwata R, Kimura T, et al. Detection of Jingmenviruses in Japan with Evidence of Vertical Transmission in Ticks. Viruses. 2021;13(12):2547. Published 2021 Dec 19. doi:10.3390/v13122547
1029	Kobayashi, 2021	2021	Japan	Shikoku	Ehime	Imabari City		Oshima Island	34.066	132.99	June	2019	December	2019	Ixodes	ovatus	Nymphs	Active	Dragging / Flagging		pooled in max of 10	0	Kobayashi D, Kuwata R, Kimura T, et al. Detection of Jingmenviruses in Japan with Evidence of Vertical Transmission in Ticks. Viruses. 2021;13(12):2547. Published 2021 Dec 19. doi:10.3390/v13122547
1030	Kobayashi, 2021	2021	Japan	Shikoku	Ehime	Imabari City		Oshima Island	34.066	132.99	June	2019	December	2019	Ixodes	persulcatus	Adults	Active	Dragging / Flagging		pooled in max of 10	0	Kobayashi D, Kuwata R, Kimura T, et al. Detection of Jingmenviruses in Japan with Evidence of Vertical Transmission in Ticks. Viruses. 2021;13(12):2547. Published 2021 Dec 19. doi:10.3390/v13122547
1031	Kobayashi, 2021	2021	Japan	Shikoku	Ehime	Imabari City		Oshima Island	34.066	132.99	June	2019	December	2019	Ixodes	persulcatus	Nymphs	Active	Dragging / Flagging		pooled in max of 10	0	Kobayashi D, Kuwata R, Kimura T, et al. Detection of Jingmenviruses in Japan with Evidence of Vertical Transmission in Ticks. Viruses. 2021;13(12):2547. Published 2021 Dec 19. doi:10.3390/v13122547
1032	Kobayashi, 2021	2021	Japan	Shikoku	Ehime	Imabari City		Oshima Island	34.066	132.99	January	2020	June	2020	Ixodes	ovatus	Adults	Active	Dragging / Flagging		pooled in max of 10	0	Kobayashi D, Kuwata R, Kimura T, et al. Detection of Jingmenviruses in Japan with Evidence of Vertical Transmission in Ticks. Viruses. 2021;13(12):2547. Published 2021 Dec 19. doi:10.3390/v13122547
1033	Kobayashi, 2021	2021	Japan	Shikoku	Ehime	Imabari City		Oshima Island	34.066	132.99	January	2020	June	2020	Ixodes	ovatus	Nymphs	Active	Dragging / Flagging		pooled in max of 10	0	Kobayashi D, Kuwata R, Kimura T, et al. Detection of Jingmenviruses in Japan with Evidence of Vertical Transmission in Ticks. Viruses. 2021;13(12):2547. Published 2021 Dec 19. doi:10.3390/v13122547
1034	Kobayashi, 2021	2021	Japan	Shikoku	Ehime	Imabari City		Oshima Island	34.066	132.99	January	2020	June	2020	Ixodes	persulcatus	Adults	Active	Dragging / Flagging		pooled in max of 10	0	Kobayashi D, Kuwata R, Kimura T, et al. Detection of Jingmenviruses in Japan with Evidence of Vertical Transmission in Ticks. Viruses. 2021;13(12):2547. Published 2021 Dec 19. doi:10.3390/v13122547
1035	Kobayashi, 2021	2021	Japan	Shikoku	Ehime	Imabari City		Oshima Island	34.066	132.99	January	2020	June	2020	Ixodes	persulcatus	Nymphs	Active	Dragging / Flagging		pooled in max of 10	0	Kobayashi D, Kuwata R, Kimura T, et al. Detection of Jingmenviruses in Japan with Evidence of Vertical Transmission in Ticks. Viruses. 2021;13(12):2547. Published 2021 Dec 19. doi:10.3390/v13122547
1036	Kobayashi, 2021	2021	Japan	Honshu	Ishikawa	Kaga City			36.302	136.31	September	2018	November	2018	Amblyomma	testudinarium	Adults	Active	Dragging / Flagging		pooled in max of 10	0	Kobayashi D, Kuwata R, Kimura T, et al. Detection of Jingmenviruses in Japan with Evidence of Vertical Transmission in Ticks. Viruses. 2021;13(12):2547. Published 2021 Dec 19. doi:10.3390/v13122547
1037	Kobayashi, 2021	2021	Japan	Honshu	Ishikawa	Kaga City			36.302	136.31	September	2018	November	2018	Amblyomma	testudinarium	Nymphs	Active	Dragging / Flagging		pooled in max of 10	0	Kobayashi D, Kuwata R, Kimura T, et al. Detection of Jingmenviruses in Japan with Evidence of Vertical Transmission in Ticks. Viruses. 2021;13(12):2547. Published 2021 Dec 19. doi:10.3390/v13122547
1038	Kobayashi, 2021	2021	Japan	Honshu	Ishikawa	Kaga City			36.302	136.31	April	2019	November	2019	Amblyomma	testudinarium	Adults	Active	Dragging / Flagging		pooled in max of 10	0	Kobayashi D, Kuwata R, Kimura T, et al. Detection of Jingmenviruses in Japan with Evidence of Vertical Transmission in Ticks. Viruses. 2021;13(12):2547. Published 2021 Dec 19. doi:10.3390/v13122547
1039	Kobayashi, 2021	2021	Japan	Honshu	Ishikawa	Kaga City			36.302	136.31	April	2019	November	2019	Amblyomma	testudinarium	Nymphs	Active	Dragging / Flagging		pooled in max of 10	1	Kobayashi D, Kuwata R, Kimura T, et al. Detection of Jingmenviruses in Japan with Evidence of Vertical Transmission in Ticks. Viruses. 2021;13(12):2547. Published 2021 Dec 19. doi:10.3390/v13122547
1040	Kobayashi, 2021	2021	Japan	Honshu	Ishikawa	Kaga City			36.302	136.31	September	2018	November	2018	Haemaphysalis	flava	Adults	Active	Dragging / Flagging		pooled in max of 10	0	Kobayashi D, Kuwata R, Kimura T, et al. Detection of Jingmenviruses in Japan with Evidence of Vertical Transmission in Ticks. Viruses. 2021;13(12):2547. Published 2021 Dec 19. doi:10.3390/v13122547
1041	Kobayashi, 2021	2021	Japan	Honshu	Ishikawa	Kaga City			36.302	136.31	September	2018	November	2018	Haemaphysalis	flava	Nymphs	Active	Dragging / Flagging		pooled in max of 10	186	Kobayashi D, Kuwata R, Kimura T, et al. Detection of Jingmenviruses in Japan with Evidence of Vertical Transmission in Ticks. Viruses. 2021;13(12):2547. Published 2021 Dec 19. doi:10.3390/v13122547
1042	Kobayashi, 2021	2021	Japan	Honshu	Ishikawa	Kaga City			36.302	136.31	April	2019	November	2019	Haemaphysalis	flava	Adults	Active	Dragging / Flagging		pooled in max of 10	0	Kobayashi D, Kuwata R, Kimura T, et al. Detection of Jingmenviruses in Japan with Evidence of Vertical Transmission in Ticks. Viruses. 2021;13(12):2547. Published 2021 Dec 19. doi:10.3390/v13122547
1043	Kobayashi, 2021	2021	Japan	Honshu	Ishikawa	Kaga City			36.302	136.31	April	2019	November	2019	Haemaphysalis	flava	Nymphs	Active	Dragging / Flagging		pooled in max of 10	232	Kobayashi D, Kuwata R, Kimura T, et al. Detection of Jingmenviruses in Japan with Evidence of Vertical Transmission in Ticks. Viruses. 2021;13(12):2547. Published 2021 Dec 19. doi:10.3390/v13122547
1044	Kobayashi, 2021	2021	Japan	Honshu	Ishikawa	Kaga City			36.302	136.31	September	2018	November	2018	Ixodes	ovatus	Adults	Active	Dragging / Flagging		pooled in max of 10	0	Kobayashi D, Kuwata R, Kimura T, et al. Detection of Jingmenviruses in Japan with Evidence of Vertical Transmission in Ticks. Viruses. 2021;13(12):2547. Published 2021 Dec 19. doi:10.3390/v13122547
1045	Kobayashi, 2021	2021	Japan	Honshu	Ishikawa	Kaga City			36.302	136.31	September	2018	November	2018	Ixodes	ovatus	Nymphs	Active	Dragging / Flagging		pooled in max of 10	0	Kobayashi D, Kuwata R, Kimura T, et al. Detection of Jingmenviruses in Japan with Evidence of Vertical Transmission in Ticks. Viruses. 2021;13(12):2547. Published 2021 Dec 19. doi:10.3390/v13122547
1046	Kobayashi, 2021	2021	Japan	Honshu	Ishikawa	Kaga City			36.302	136.31	September	2018	November	2018	Ixodes	persulcatus	Adults	Active	Dragging / Flagging		pooled in max of 10	0	Kobayashi D, Kuwata R, Kimura T, et al. Detection of Jingmenviruses in Japan with Evidence of Vertical Transmission in Ticks. Viruses. 2021;13(12):2547. Published 2021 Dec 19. doi:10.3390/v13122547
1047	Kobayashi, 2021	2021	Japan	Honshu	Ishikawa	Kaga City			36.302	136.31	September	2018	November	2018	Ixodes	persulcatus	Nymphs	Active	Dragging / Flagging		pooled in max of 10	0	Kobayashi D, Kuwata R, Kimura T, et al. Detection of Jingmenviruses in Japan with Evidence of Vertical Transmission in Ticks. Viruses. 2021;13(12):2547. Published 2021 Dec 19. doi:10.3390/v13122547
1048	Kobayashi, 2021	2021	Japan	Honshu	Ishikawa	Kaga City			36.302	136.31	April	2019	November	2019	Ixodes	ovatus	Adults	Active	Dragging / Flagging		pooled in max of 10	0	Kobayashi D, Kuwata R, Kimura T, et al. Detection of Jingmenviruses in Japan with Evidence of Vertical Transmission in Ticks. Viruses. 2021;13(12):2547. Published 2021 Dec 19. doi:10.3390/v13122547
1049	Kobayashi, 2021	2021	Japan	Honshu	Ishikawa	Kaga City			36.302	136.31	April	2019	November	2019	Ixodes	ovatus	Nymphs	Active	Dragging / Flagging		pooled in max of 10	2	Kobayashi D, Kuwata R, Kimura T, et al. Detection of Jingmenviruses in Japan with Evidence of Vertical Transmission in Ticks. Viruses. 2021;13(12):2547. Published 2021 Dec 19. doi:10.3390/v13122547
1050	Kobayashi, 2021	2021	Japan	Honshu	Ishikawa	Kaga City			36.302	136.31	April	2019	November	2019	Ixodes	persulcatus	Adults	Active	Dragging / Flagging		pooled in max of 10	0	Kobayashi D, Kuwata R, Kimura T, et al. Detection of Jingmenviruses in Japan with Evidence of Vertical Transmission in Ticks. Viruses. 2021;13(12):2547. Published 2021 Dec 19. doi:10.3390/v13122547
1051	Kobayashi, 2021	2021	Japan	Honshu	Ishikawa	Kaga City			36.302	136.31	April	2019	November	2019	Ixodes	persulcatus	Nymphs	Active	Dragging / Flagging		pooled in max of 10	0	Kobayashi D, Kuwata R, Kimura T, et al. Detection of Jingmenviruses in Japan with Evidence of Vertical Transmission in Ticks. Viruses. 2021;13(12):2547. Published 2021 Dec 19. doi:10.3390/v13122547
1052	Kobayashi, 2021	2021	Japan	Shikoku	Ehime	Ozu City			33.506	132.54	September	2018	December	2018	Amblyomma	testudinarium	Adults	Active	Dragging / Flagging		pooled in max of 10	1	Kobayashi D, Kuwata R, Kimura T, et al. Detection of Jingmenviruses in Japan with Evidence of Vertical Transmission in Ticks. Viruses. 2021;13(12):2547. Published 2021 Dec 19. doi:10.3390/v13122547
1053	Kobayashi, 2021	2021	Japan	Shikoku	Ehime	Ozu City			33.506	132.54	September	2018	December	2018	Amblyomma	testudinarium	Nymphs	Active	Dragging / Flagging		pooled in max of 10	37	Kobayashi D, Kuwata R, Kimura T, et al. Detection of Jingmenviruses in Japan with Evidence of Vertical Transmission in Ticks. Viruses. 2021;13(12):2547. Published 2021 Dec 19. doi:10.3390/v13122547
1054	Kobayashi, 2021	2021	Japan	Shikoku	Ehime	Ozu City			33.506	132.54	September	2018	December	2018	Haemaphysalis	flava	Adults	Active	Dragging / Flagging		pooled in max of 10	68	Kobayashi D, Kuwata R, Kimura T, et al. Detection of Jingmenviruses in Japan with Evidence of Vertical Transmission in Ticks. Viruses. 2021;13(12):2547. Published 2021 Dec 19. doi:10.3390/v13122547
1055	Kobayashi, 2021	2021	Japan	Shikoku	Ehime	Ozu City			33.506	132.54	September	2018	December	2018	Haemaphysalis	flava	Nymphs	Active	Dragging / Flagging		pooled in max of 10	585	Kobayashi D, Kuwata R, Kimura T, et al. Detection of Jingmenviruses in Japan with Evidence of Vertical Transmission in Ticks. Viruses. 2021;13(12):2547. Published 2021 Dec 19. doi:10.3390/v13122547
1056	Kobayashi, 2021	2021	Japan	Shikoku	Ehime	Ozu City			33.506	132.54	September	2018	December	2018	Ixodes	ovatus	Adults	Active	Dragging / Flagging		pooled in max of 10	0	Kobayashi D, Kuwata R, Kimura T, et al. Detection of Jingmenviruses in Japan with Evidence of Vertical Transmission in Ticks. Viruses. 2021;13(12):2547. Published 2021 Dec 19. doi:10.3390/v13122547
1057	Kobayashi, 2021	2021	Japan	Shikoku	Ehime	Ozu City			33.506	132.54	September	2018	December	2018	Ixodes	ovatus	Nymphs	Active	Dragging / Flagging		pooled in max of 10	0	Kobayashi D, Kuwata R, Kimura T, et al. Detection of Jingmenviruses in Japan with Evidence of Vertical Transmission in Ticks. Viruses. 2021;13(12):2547. Published 2021 Dec 19. doi:10.3390/v13122547
1058	Kobayashi, 2021	2021	Japan	Shikoku	Ehime	Ozu City			33.506	132.54	September	2018	December	2018	Ixodes	persulcatus	Adults	Active	Dragging / Flagging		pooled in max of 10	0	Kobayashi D, Kuwata R, Kimura T, et al. Detection of Jingmenviruses in Japan with Evidence of Vertical Transmission in Ticks. Viruses. 2021;13(12):2547. Published 2021 Dec 19. doi:10.3390/v13122547
1059	Kobayashi, 2021	2021	Japan	Shikoku	Ehime	Ozu City			33.506	132.54	September	2018	December	2018	Ixodes	persulcatus	Nymphs	Active	Dragging / Flagging		pooled in max of 10	0	Kobayashi D, Kuwata R, Kimura T, et al. Detection of Jingmenviruses in Japan with Evidence of Vertical Transmission in Ticks. Viruses. 2021;13(12):2547. Published 2021 Dec 19. doi:10.3390/v13122547
1060	Kobayashi, 2021	2021	Japan	Honshu	Ishikawa	Wajima City			37.39	136.89	September	2018	October	2018	Amblyomma	testudinarium	Adults	Active	Dragging / Flagging		pooled in max of 10	0	Kobayashi D, Kuwata R, Kimura T, et al. Detection of Jingmenviruses in Japan with Evidence of Vertical Transmission in Ticks. Viruses. 2021;13(12):2547. Published 2021 Dec 19. doi:10.3390/v13122547
1061	Kobayashi, 2021	2021	Japan	Honshu	Ishikawa	Wajima City			37.39	136.89	September	2018	October	2018	Amblyomma	testudinarium	Nymphs	Active	Dragging / Flagging		pooled in max of 10	0	Kobayashi D, Kuwata R, Kimura T, et al. Detection of Jingmenviruses in Japan with Evidence of Vertical Transmission in Ticks. Viruses. 2021;13(12):2547. Published 2021 Dec 19. doi:10.3390/v13122547
1062	Kobayashi, 2021	2021	Japan	Honshu	Ishikawa	Wajima City			37.39	136.89	April	2019	November	2019	Amblyomma	testudinarium	Adults	Active	Dragging / Flagging		pooled in max of 10	0	Kobayashi D, Kuwata R, Kimura T, et al. Detection of Jingmenviruses in Japan with Evidence of Vertical Transmission in Ticks. Viruses. 2021;13(12):2547. Published 2021 Dec 19. doi:10.3390/v13122547
1063	Kobayashi, 2021	2021	Japan	Honshu	Ishikawa	Wajima City			37.39	136.89	April	2019	November	2019	Amblyomma	testudinarium	Nymphs	Active	Dragging / Flagging		pooled in max of 10	0	Kobayashi D, Kuwata R, Kimura T, et al. Detection of Jingmenviruses in Japan with Evidence of Vertical Transmission in Ticks. Viruses. 2021;13(12):2547. Published 2021 Dec 19. doi:10.3390/v13122547
1064	Kobayashi, 2021	2021	Japan	Honshu	Ishikawa	Wajima City			37.39	136.89	June	2020	August	2020	Amblyomma	testudinarium	Adults	Active	Dragging / Flagging		pooled in max of 10	0	Kobayashi D, Kuwata R, Kimura T, et al. Detection of Jingmenviruses in Japan with Evidence of Vertical Transmission in Ticks. Viruses. 2021;13(12):2547. Published 2021 Dec 19. doi:10.3390/v13122547
1065	Kobayashi, 2021	2021	Japan	Honshu	Ishikawa	Wajima City			37.39	136.89	June	2020	August	2020	Amblyomma	testudinarium	Nymphs	Active	Dragging / Flagging		pooled in max of 10	0	Kobayashi D, Kuwata R, Kimura T, et al. Detection of Jingmenviruses in Japan with Evidence of Vertical Transmission in Ticks. Viruses. 2021;13(12):2547. Published 2021 Dec 19. doi:10.3390/v13122547
1066	Kobayashi, 2021	2021	Japan	Honshu	Ishikawa	Wajima City			37.39	136.89	September	2018	October	2018	Haemaphysalis	flava	Adults	Active	Dragging / Flagging		pooled in max of 10	0	Kobayashi D, Kuwata R, Kimura T, et al. Detection of Jingmenviruses in Japan with Evidence of Vertical Transmission in Ticks. Viruses. 2021;13(12):2547. Published 2021 Dec 19. doi:10.3390/v13122547
1067	Kobayashi, 2021	2021	Japan	Honshu	Ishikawa	Wajima City			37.39	136.89	September	2018	October	2018	Haemaphysalis	flava	Nymphs	Active	Dragging / Flagging		pooled in max of 10	65	Kobayashi D, Kuwata R, Kimura T, et al. Detection of Jingmenviruses in Japan with Evidence of Vertical Transmission in Ticks. Viruses. 2021;13(12):2547. Published 2021 Dec 19. doi:10.3390/v13122547
1068	Kobayashi, 2021	2021	Japan	Honshu	Ishikawa	Wajima City			37.39	136.89	April	2019	November	2019	Haemaphysalis	flava	Adults	Active	Dragging / Flagging		pooled in max of 10	0	Kobayashi D, Kuwata R, Kimura T, et al. Detection of Jingmenviruses in Japan with Evidence of Vertical Transmission in Ticks. Viruses. 2021;13(12):2547. Published 2021 Dec 19. doi:10.3390/v13122547
1069	Kobayashi, 2021	2021	Japan	Honshu	Ishikawa	Wajima City			37.39	136.89	April	2019	November	2019	Haemaphysalis	flava	Nymphs	Active	Dragging / Flagging		pooled in max of 10	81	Kobayashi D, Kuwata R, Kimura T, et al. Detection of Jingmenviruses in Japan with Evidence of Vertical Transmission in Ticks. Viruses. 2021;13(12):2547. Published 2021 Dec 19. doi:10.3390/v13122547
1070	Kobayashi, 2021	2021	Japan	Honshu	Ishikawa	Wajima City			37.39	136.89	June	2020	August	2020	Haemaphysalis	flava	Adults	Active	Dragging / Flagging		pooled in max of 10	0	Kobayashi D, Kuwata R, Kimura T, et al. Detection of Jingmenviruses in Japan with Evidence of Vertical Transmission in Ticks. Viruses. 2021;13(12):2547. Published 2021 Dec 19. doi:10.3390/v13122547
1071	Kobayashi, 2021	2021	Japan	Honshu	Ishikawa	Wajima City			37.39	136.89	June	2020	August	2020	Haemaphysalis	flava	Nymphs	Active	Dragging / Flagging		pooled in max of 10	47	Kobayashi D, Kuwata R, Kimura T, et al. Detection of Jingmenviruses in Japan with Evidence of Vertical Transmission in Ticks. Viruses. 2021;13(12):2547. Published 2021 Dec 19. doi:10.3390/v13122547
1072	Kobayashi, 2021	2021	Japan	Honshu	Ishikawa	Wajima City			37.39	136.89	September	2018	October	2018	Ixodes	ovatus	Adults	Active	Dragging / Flagging		pooled in max of 10	0	Kobayashi D, Kuwata R, Kimura T, et al. Detection of Jingmenviruses in Japan with Evidence of Vertical Transmission in Ticks. Viruses. 2021;13(12):2547. Published 2021 Dec 19. doi:10.3390/v13122547
1073	Kobayashi, 2021	2021	Japan	Honshu	Ishikawa	Wajima City			37.39	136.89	September	2018	October	2018	Ixodes	ovatus	Nymphs	Active	Dragging / Flagging		pooled in max of 10	0	Kobayashi D, Kuwata R, Kimura T, et al. Detection of Jingmenviruses in Japan with Evidence of Vertical Transmission in Ticks. Viruses. 2021;13(12):2547. Published 2021 Dec 19. doi:10.3390/v13122547
1074	Kobayashi, 2021	2021	Japan	Honshu	Ishikawa	Wajima City			37.39	136.89	September	2018	October	2018	Ixodes	persulcatus	Adults	Active	Dragging / Flagging		pooled in max of 10	0	Kobayashi D, Kuwata R, Kimura T, et al. Detection of Jingmenviruses in Japan with Evidence of Vertical Transmission in Ticks. Viruses. 2021;13(12):2547. Published 2021 Dec 19. doi:10.3390/v13122547
1075	Kobayashi, 2021	2021	Japan	Honshu	Ishikawa	Wajima City			37.39	136.89	September	2018	October	2018	Ixodes	persulcatus	Nymphs	Active	Dragging / Flagging		pooled in max of 10	0	Kobayashi D, Kuwata R, Kimura T, et al. Detection of Jingmenviruses in Japan with Evidence of Vertical Transmission in Ticks. Viruses. 2021;13(12):2547. Published 2021 Dec 19. doi:10.3390/v13122547
1076	Kobayashi, 2021	2021	Japan	Honshu	Ishikawa	Wajima City			37.39	136.89	April	2019	November	2019	Ixodes	ovatus	Adults	Active	Dragging / Flagging		pooled in max of 10	0	Kobayashi D, Kuwata R, Kimura T, et al. Detection of Jingmenviruses in Japan with Evidence of Vertical Transmission in Ticks. Viruses. 2021;13(12):2547. Published 2021 Dec 19. doi:10.3390/v13122547
1077	Kobayashi, 2021	2021	Japan	Honshu	Ishikawa	Wajima City			37.39	136.89	April	2019	November	2019	Ixodes	ovatus	Nymphs	Active	Dragging / Flagging		pooled in max of 10	0	Kobayashi D, Kuwata R, Kimura T, et al. Detection of Jingmenviruses in Japan with Evidence of Vertical Transmission in Ticks. Viruses. 2021;13(12):2547. Published 2021 Dec 19. doi:10.3390/v13122547
1078	Kobayashi, 2021	2021	Japan	Honshu	Ishikawa	Wajima City			37.39	136.89	April	2019	November	2019	Ixodes	persulcatus	Adults	Active	Dragging / Flagging		pooled in max of 10	0	Kobayashi D, Kuwata R, Kimura T, et al. Detection of Jingmenviruses in Japan with Evidence of Vertical Transmission in Ticks. Viruses. 2021;13(12):2547. Published 2021 Dec 19. doi:10.3390/v13122547
1079	Kobayashi, 2021	2021	Japan	Honshu	Ishikawa	Wajima City			37.39	136.89	April	2019	November	2019	Ixodes	persulcatus	Nymphs	Active	Dragging / Flagging		pooled in max of 10	0	Kobayashi D, Kuwata R, Kimura T, et al. Detection of Jingmenviruses in Japan with Evidence of Vertical Transmission in Ticks. Viruses. 2021;13(12):2547. Published 2021 Dec 19. doi:10.3390/v13122547
1080	Kobayashi, 2021	2021	Japan	Honshu	Ishikawa	Wajima City			37.39	136.89	June	2020	August	2020	Ixodes	ovatus	Adults	Active	Dragging / Flagging		pooled in max of 10	0	Kobayashi D, Kuwata R, Kimura T, et al. Detection of Jingmenviruses in Japan with Evidence of Vertical Transmission in Ticks. Viruses. 2021;13(12):2547. Published 2021 Dec 19. doi:10.3390/v13122547
1081	Kobayashi, 2021	2021	Japan	Honshu	Ishikawa	Wajima City			37.39	136.89	June	2020	August	2020	Ixodes	ovatus	Nymphs	Active	Dragging / Flagging		pooled in max of 10	0	Kobayashi D, Kuwata R, Kimura T, et al. Detection of Jingmenviruses in Japan with Evidence of Vertical Transmission in Ticks. Viruses. 2021;13(12):2547. Published 2021 Dec 19. doi:10.3390/v13122547
1082	Kobayashi, 2021	2021	Japan	Honshu	Ishikawa	Wajima City			37.39	136.89	June	2020	August	2020	Ixodes	persulcatus	Adults	Active	Dragging / Flagging		pooled in max of 10	0	Kobayashi D, Kuwata R, Kimura T, et al. Detection of Jingmenviruses in Japan with Evidence of Vertical Transmission in Ticks. Viruses. 2021;13(12):2547. Published 2021 Dec 19. doi:10.3390/v13122547
1083	Kobayashi, 2021	2021	Japan	Honshu	Ishikawa	Wajima City			37.39	136.89	June	2020	August	2020	Ixodes	persulcatus	Nymphs	Active	Dragging / Flagging		pooled in max of 10	1	Kobayashi D, Kuwata R, Kimura T, et al. Detection of Jingmenviruses in Japan with Evidence of Vertical Transmission in Ticks. Viruses. 2021;13(12):2547. Published 2021 Dec 19. doi:10.3390/v13122547
1084	Okado, 2021	2021	Japan	Hokkaido	Hokkaido	Tokachi	Municipality	Memuro	42.49	142.5	May	2017	May	2017	Ixodes	ovatus	Adults	Active	Dragging / Flagging		pooled in max of 10	192	Okado K, Adjou Moumouni PF, Lee SH, et al. Molecular detection of Borrelia burgdorferi (sensu lato) and Rickettsia spp. in hard ticks distributed in Tokachi District, eastern Hokkaido, Japan. Curr Res Parasitol Vector Borne Dis. 2021;1:100059. Published 2021 Nov 11. doi:10.1016/j.crpvbd.2021.100059
1085	Okado, 2021	2021	Japan	Hokkaido	Hokkaido	Tokachi	Municipality	Memuro	42.49	142.5	May	2017	May	2017	Ixodes	persulcatus	Adults	Active	Dragging / Flagging		pooled in max of 10	115	Okado K, Adjou Moumouni PF, Lee SH, et al. Molecular detection of Borrelia burgdorferi (sensu lato) and Rickettsia spp. in hard ticks distributed in Tokachi District, eastern Hokkaido, Japan. Curr Res Parasitol Vector Borne Dis. 2021;1:100059. Published 2021 Nov 11. doi:10.1016/j.crpvbd.2021.100059
1086	Okado, 2021	2021	Japan	Hokkaido	Hokkaido	Tokachi	Municipality	Urahoro	42.46	143.44	July	2017	July	2017	Haemaphysalis	megaspinosa	Nymphs	Active	Dragging / Flagging		pooled in max of 10	90	Okado K, Adjou Moumouni PF, Lee SH, et al. Molecular detection of Borrelia burgdorferi (sensu lato) and Rickettsia spp. in hard ticks distributed in Tokachi District, eastern Hokkaido, Japan. Curr Res Parasitol Vector Borne Dis. 2021;1:100059. Published 2021 Nov 11. doi:10.1016/j.crpvbd.2021.100059
1087	Okado, 2021	2021	Japan	Hokkaido	Hokkaido	Tokachi	Municipality	Urahoro	42.46	143.44	July	2017	July	2017	Ixodes	ovatus	Adults	Active	Dragging / Flagging		pooled in max of 10	59	Okado K, Adjou Moumouni PF, Lee SH, et al. Molecular detection of Borrelia burgdorferi (sensu lato) and Rickettsia spp. in hard ticks distributed in Tokachi District, eastern Hokkaido, Japan. Curr Res Parasitol Vector Borne Dis. 2021;1:100059. Published 2021 Nov 11. doi:10.1016/j.crpvbd.2021.100059
1088	Okado, 2021	2021	Japan	Hokkaido	Hokkaido	Tokachi	Municipality	Hiroo	42.17	143.16	September	2017	September	2017	Haemaphysalis	megaspinosa	Adults	Active	Dragging / Flagging		pooled in max of 10	17	Okado K, Adjou Moumouni PF, Lee SH, et al. Molecular detection of Borrelia burgdorferi (sensu lato) and Rickettsia spp. in hard ticks distributed in Tokachi District, eastern Hokkaido, Japan. Curr Res Parasitol Vector Borne Dis. 2021;1:100059. Published 2021 Nov 11. doi:10.1016/j.crpvbd.2021.100059
1089	Okado, 2021	2021	Japan	Hokkaido	Hokkaido	Tokachi	Municipality	Taiki	42.31	143.11	September	2017	September	2017	Haemaphysalis	megaspinosa	Adults	Active	Dragging / Flagging		pooled in max of 10	17	Okado K, Adjou Moumouni PF, Lee SH, et al. Molecular detection of Borrelia burgdorferi (sensu lato) and Rickettsia spp. in hard ticks distributed in Tokachi District, eastern Hokkaido, Japan. Curr Res Parasitol Vector Borne Dis. 2021;1:100059. Published 2021 Nov 11. doi:10.1016/j.crpvbd.2021.100059
1090	Okado, 2021	2021	Japan	Hokkaido	Hokkaido	Tokachi	Municipality	Shikaoi	43.11	142.59	June	2017	June	2017	Ixodes	persulcatus	Adults	Active	Dragging / Flagging		pooled in max of 10	17	Okado K, Adjou Moumouni PF, Lee SH, et al. Molecular detection of Borrelia burgdorferi (sensu lato) and Rickettsia spp. in hard ticks distributed in Tokachi District, eastern Hokkaido, Japan. Curr Res Parasitol Vector Borne Dis. 2021;1:100059. Published 2021 Nov 11. doi:10.1016/j.crpvbd.2021.100059
[truncated: 2,360 more rows]

## Sheet: data_dictionary
Column Variable	Definition
OBS	Observation number
REFID	Reference identification
pubyear	REFID publication year
country	Country of collection
island	Geographic island of collection
[truncated: 19 more rows]
